# Supplementary material for: Evaluating Methods for Isolating Total RNA and Predicting the Success of Sequencing Phylogenetically Diverse Plant Transcriptomes
Source: PLoS One. 2012 Nov 21;7(11):e50226. doi: 10.1371/journal.pone.0050226 (PMC3504007; doi:10.1371/journal.pone.0050226)
Supplement: Table S1 — Raw data used to analyze RNA quality, sequencing depth and number of scaffolds. For each sample we provide the species and family name, the tissue collected (Y-young, expanding tissue; M-mature, fully expanded but non-senescing tissue), the contributor of the sample, and the RNA isolation method (numbers correspond to Supplementary Protocols). Metrics of RNA quality and yield include the mass of total RNA isolated, RNA concentration, the ratio of the large RNA ribosomal subunit to the small RNA ribosomal subunit (r28S/18S), the RNA Integrity Number (RIN), OD 260/280, and OD 260/230. Sequencing data includes the sequencing platform, read length (averaged between the paired-ends), mass of total RNA sequenced, number of reads, number of bases, number of bases that surpassed the Q20 threshold and the number of scaffolds (c) greater than 100 bp (c100), greater than 200 bp (c200), and so on and so forth. We also include the number of scaffolds that fall within bins (b) of different sizes, ranging from b100 (i.e., the number of scaffolds 100–199 bp long) to b1000 (number of scaffolds greater 1000). (XLS) [file pone.0050226.s002.xls]

## Sheet: Sheet1
Species	Family	Tissue	Contributor	RNA Isolation Protocol	RNA (μg)	RNA conc. (ng/μl)	r28S18S	RIN	OD260/280	OD260/230	Sequencing Platform	Read length	total RNA sequenced (μg)	Reads	Bases	Q20 bases	c100	c200	c300	c400	c500	c600	c700	c800	c900	c1000	b100	b200	b300	b400	b500	b600	b700	b800	b900	b1000
Blepharis ciliaris	Acanthaceae	leaf (M)	Covshoff S.	12	17.31	248	1	5.5	2.13
Acorus americanus	Acoraceae	mixed	Deyholos M.	8	44.13	939	1.1	6.2			HiSeq	90	20	7713658	1388458440	1351031658	62517	37814	25425	18814	14795	11958	9890	8289	6993	5933	24703	12389	6611	4019	2837	2068	1601	1296	1060	5933
Actinidia arguta	Actinidiaceae	leaf (Y)	Soltis D.	5	54.35	1087	1.5	2.8	2.02	2.15
Actinidia arguta	Actinidiaceae	leaf (Y)	Soltis D.	5	22.275	495	1.1	6.6	1.42	0.34
Actinidia chinensis	Actinidiaceae	leaf (Y)	Soltis D.	8	104.22	2316	0.7	3.7	2.1	2.28
Aextoxicon punctatum	Aextoxicaceae	leaf	Chase M.	3	61.2	1360	1.9	7.8	2.15	2.38	HiSeq	90	30	12942961	2329732980	2254830696	114319	64598	38945	26931	20021	15334	12209	9864	8022	6594	49721	25653	12014	6910	4687	3125	2345	1842	1428	6594
Cypselea humifusa	Aizoaceae	leaf (M)	Covshoff S.	12	41.06	838	1.5	6.8	2.15		HiSeq	90	30	13041414	2347454520	2286594889	129660	58476	32141	20606	14408	10565	7976	6172	4899	3950	71184	26335	11535	6198	3843	2589	1804	1273	949	3950
Delosperma echinatum	Aizoaceae	mixed	Soltis D., Miles N.	5	28.62	636	0.7	4.6	1.99	2.25	HiSeq	90	28	16897214	3041498520	2986011950	93442	54255	31155	20404	14227	10386	7755	5903	4470	3381	39187	23100	10751	6177	3841	2631	1852	1433	1089	3381
Sesuvium portulacastrum	Aizoaceae	leaf (Y)	Covshoff S.	12	42.96	1074	1.3	7.5	2.16		HiSeq	90	30	13681935	2462748300	2398568745	159998	71215	36594	21744	14001	9565	6772	4961	3678	2779	88783	34621	14850	7743	4436	2793	1811	1283	899	2779
Sesuvium portulacastrum	Aizoaceae	leaf (M)	Covshoff S.	12	24.7	504	1.7	6.9	2.15
Sesuvium verrucosum	Aizoaceae	leaf (Y)	Covshoff S.	12	37.35	812	1.3	7.3	2.13		HiSeq	90	30	13796076	2483293680	2416645772	85071	49723	31264	22481	17160	13557	10986	9070	7563	6408	35348	18459	8783	5321	3603	2571	1916	1507	1155	6408
Sesuvium verrucosum	Aizoaceae	leaf (M)	Covshoff S.	12	34.43	906	1.3	6.5	2.14		HiSeq	90	4.4	9866243	1775923740	1741518716	75993	45372	28701	20756	15819	12498	10160	8385	6991	5833	30621	16671	7945	4937	3321	2338	1775	1394	1158	5833
Trianthema portulacastrum	Aizoaceae	leaf (Y)	Covshoff S.	12	56.32	2964	1.4	7.9	2.14		HiSeq	90	30	14547965	2618633700	2547667694	172961	74888	37516	21761	13827	9358	6555	4807	3596	2749	98073	37372	15755	7934	4469	2803	1748	1211	847	2749
Trianthema portulacastrum	Aizoaceae	leaf (M)	Covshoff S.	12	55.68	1856	1.5	7.3	2.16		HiSeq	90	30	11731612	2111690160	2058029270	145411	64595	32949	19598	12457	8430	6015	4375	3321	2568	80816	31646	13351	7141	4027	2415	1640	1054	753	2568
Zaleya pentandra	Aizoaceae	leaf (M)	Covshoff S.	12	73.3	1466	1.3	6.8	1.89		HiSeq	90	30	10743540	1933837200	1890919803	89718	55469	34354	24340	18202	14042	11164	9012	7372	6043	34249	21115	10014	6138	4160	2878	2152	1640	1329	6043
Sagittaria latifolia	Alismataceae	mixed	Leebens-Mack J.	5	26.25	750	0.7	4.8	1.87	2.04	HiSeq	90	25	13429184	2417253120	2329718087	59427	30946	14659	7815	4432	2445	1388	774	417	218	28481	16287	6844	3383	1987	1057	614	357	199	218
Liquidambar styraciflua	Altingiaceae	leaf	Soltis D.	5	35.4	708	1.2	7.3	1.91	1.8	HiSeq	90	25	17469696	3144545280	3050519221	329199	174616	70220	29951	12935	5832	2682	1278	615	311	154583	104396	40269	17016	7103	3150	1404	663	304	311
Aerva lanata	Amaranthaceae	leaf (Y)	Covshoff S.	12	32.9	1028	1.4	7.5	1.66		HiSeq	90	30	10481885	1886739300	1861013927	73685	49061	31307	22554	17269	13740	11154	9118	7515	6249	24624	17754	8753	5285	3529	2586	2036	1603	1266	6249
Aerva lanata	Amaranthaceae	leaf (M)	Covshoff S.	12	19.87	552	1.1	6.4	1.67		HiSeq	90	19	9880992	1778578560	1752833013	68001	45149	28491	20431	15452	11935	9530	7630	6150	5014	22852	16658	8060	4979	3517	2405	1900	1480	1136	5014
Aerva persica	Amaranthaceae	leaf (Y)	Covshoff S.	12	42.8	1044	1.5	7.5	1.64		HiSeq	90	30	10786876	1941637680	1916601123	132627	73530	40589	25717	17378	12394	9160	6948	5266	4134	59097	32941	14872	8339	4984	3234	2212	1682	1132	4134
Aerva persica	Amaranthaceae	leaf (M)	Covshoff S.	12	34.93	852	1.5	7.4	1.7		HiSeq	90	30	11437116	2058680880	2031937968	130036	72408	39868	25189	17109	12095	8857	6651	5047	3908	57628	32540	14679	8080	5014	3238	2206	1604	1139	3908
Alternanthera brasiliana	Amaranthaceae	leaf (Y)	Covshoff S.	12	43.23	1544	1.5	8.4	2.15		HiSeq	90	23.9	12025616	2164610880	2131423120	187737	80324	38570	21064	12334	7521	4869	3228	2208	1519	107413	41754	17506	8730	4813	2652	1641	1020	689	1519
Alternanthera brasiliana	Amaranthaceae	leaf (M)	Covshoff S.	12	49.73	1184	1.1	6.5	2.15		HiSeq	90	16.9	12444012	2239922160	2205575955	184648	76783	36651	19929	11637	7197	4678	3142	2157	1527	107865	40132	16722	8292	4440	2519	1536	985	630	1527
Alternanthera caracasana	Amaranthaceae	leaf (Y)	Covshoff S.	5	56.11	1336	1.5	7.7	2.12	2.36	HiSeq	90	30	11740446	2113280280	2071550055	191365	81820	36447	19058	10775	6598	4160	2739	1844	1237	109545	45373	17389	8283	4177	2438	1421	895	607	1237
Alternanthera caracasana	Amaranthaceae	leaf (M)	Covshoff S.	12	49.27	1449	1.6	7	2.16		HiSeq	90	30	10470148	1884626640	1860801851	179632	77126	34393	17867	10354	6331	4109	2698	1888	1292	102506	42733	16526	7513	4023	2222	1411	810	596	1292
Alternanthera dentata	Amaranthaceae	leaf	Chase M.	3	48.475	1385			2.21	2.34
Alternanthera sessilis	Amaranthaceae	leaf (Y)	Covshoff S.	12	54.59	1114	1.3	7.4	2.14		HiSeq	90	30	11688974	2104015320	1707227589	88842	59111	37015	26073	19373	14886	11589	9176	7347	5958	29731	22096	10942	6700	4487	3297	2413	1829	1389	5958
Alternanthera sessilis	Amaranthaceae	leaf (M)	Covshoff S.	12	55.55	1984	1.2	6.6	2.15		HiSeq	90	30	10415705	1874826900	1846848102	87187	57816	35392	24625	18085	13634	10531	8212	6569	5206	29371	22424	10767	6540	4451	3103	2319	1643	1363	5206
Alternanthera tenella	Amaranthaceae	leaf	Sage R.	5	17.9	398	0.3	3.8	1.91	2.37
Alternanthera tenella	Amaranthaceae	leaf (Y)	Covshoff S.	12	46.72	1168	1.4	7.1	2.14		HiSeq	90	30	11307693	2035384740	1995542151	108918	59708	33714	22148	15354	11202	8337	6297	4880	3842	49210	25994	11566	6794	4152	2865	2040	1417	1038	3842
Alternanthera tenella	Amaranthaceae	leaf (M)	Covshoff S.	12	49.28	1202	1.4	6.5	2.14		HiSeq	90	30	12943925	2329906500	2283845099	104649	56927	32076	20946	14538	10592	7902	6079	4692	3616	47722	24851	11130	6408	3946	2690	1823	1387	1076	3616
Alternathera caracasana	Amaranthaceae	leaf	Sage R.	12	63.4	282	0.3	4.8
Alternathera sessilus	Amaranthaceae	leaf	Sage R.	12	44	326	0.5	3.5
Amaranthus cruentus	Amaranthaceae	mixed	Deyholos M.	8	25.2	1260	0.7	5.8			HiSeq	90	20	15799769	2843958420	2780611139	132848	76064	47086	32922	24573	18956	14967	12126	10061	8446	56784	28978	14164	8349	5617	3989	2841	2065	1615	8446
Amaranthus hybridus	Amaranthaceae	mixed	Tranel P.	6	63.7	1592	1.4	2.8	2.18	2.07
Amaranthus palmeri	Amaranthaceae	mixed	Tranel P.	6	40.2	1005	0.4	2.6	2.15	2.25
Amaranthus retroflexus	Amaranthaceae	leaf (M)	Covshoff S.	12	52.95	1431	1.5	7.1	2.16		HiSeq	90	30	13551165	2439209700	2409721617	80368	51315	31224	21498	15599	11764	9146	7194	5779	4665	29053	20091	9726	5899	3835	2618	1952	1415	1114	4665
Amaranthus rudis	Amaranthaceae	mixed	Tranel P.	6	74.8	1870	0.8	2.4	2.12	1.04
Atriplex hortensis	Amaranthaceae	leaf (Y)	Covshoff S.	12	59.79	1533	1.4	6.6	2.16		HiSeq	90	30	12018089	2163256020	2129513661	75887	49865	32506	23999	18707	15049	12431	10343	8763	7399	26022	17359	8507	5292	3658	2618	2088	1580	1364	7399
Atriplex hortensis	Amaranthaceae	leaf (M)	Covshoff S.	12	55.96	1142	1.3	6.2	2.15		HiSeq	90	30	12480111	2246419980	2200209660	63108	42154	27859	20727	16155	13124	10831	9008	7635	6483	20954	14295	7132	4572	3031	2293	1823	1373	1152	6483
Atriplex prostrata	Amaranthaceae	leaf	Sage R.	5	10.4	233	0.3	4.6	1.92	2.52
Atriplex prostrata	Amaranthaceae	leaf (Y)	Covshoff S.	12	61.25	2112	1.4	7.7	2.15		HiSeq	90	30	10707953	1927431540	1894250501	61948	42193	27996	20824	16230	13176	10866	9024	7632	6523	19755	14197	7172	4594	3054	2310	1842	1392	1109	6523
Atriplex prostrata	Amaranthaceae	leaf (M)	Covshoff S.	12	51.06	1964	1.2	6.7			HiSeq	90	30	9782454	1760841720	1730574141	58865	39537	25663	18939	14620	11703	9483	7797	6484	5408	19328	13874	6724	4319	2917	2220	1686	1313	1076	5408
Atriplex rosea	Amaranthaceae	leaf (Y)	Covshoff S.	12	45.28	1161	1.4	7.1	2.16		HiSeq	90	30	12184669	2193240420	2146858893	75113	49180	31736	22994	17483	13894	11198	9132	7563	6304	25933	17444	8742	5511	3589	2696	2066	1569	1259	6304
Atriplex rosea	Amaranthaceae	leaf (M)	Covshoff S.	12	62	2480	1.5	6.4	2.15		HiSeq	90	30	11237862	2022815160	1990728982	67703	44979	29416	21509	16656	13383	11026	9135	7638	6473	22724	15563	7907	4853	3273	2357	1891	1497	1165	6473
Atriplex rosea	Amaranthaceae	leaf	Sage R.	12	33.5	249	0.2	4.9
Atriplex rosea	Amaranthaceae	leaf	Sage R.	12	8.3	184	0	2.5
Blutaparon vermiculare	Amaranthaceae	leaf (M)	Covshoff S.	12	37.23	1095	1.2	6.9	2.17		HiSeq	90	30	12668093	2280256740	2249272646	89674	55183	34323	24392	18503	14561	11784	9720	8111	6846	34491	20860	9931	5889	3942	2777	2064	1609	1265	6846
Chenopodium quinoa	Amaranthaceae	mixed	Jost R.		29.412	1548	1	6
Chenopodium quinoa	Amaranthaceae	mixed	Jost R.		38.168	734	1	5.9
Chenopodium quinoa*	Amaranthaceae	mixed	Jost R.		20	996.016	1	5.95			HiSeq	90	20	17028339	3065101020	3003766353	207071	95050	47533	27286	16898	10990	7537	5168	3680	2633	112021	47517	20247	10388	5908	3453	2369	1488	1047	2633
Kochia scoparia	Amaranthaceae	mixed	Deyholos M.	8	40.8	1074	1.5	7.2			GA IIx	75		8927124	1339068600	1148991571	49554	31153	22321	17408	14311	12127	10538	9193	8096	7111	18401	8832	4913	3097	2184	1589	1345	1097	985	7111
Salsola soda	Amaranthaceae	mixed	Deyholos M.	6	2	44	0.5	2.9	2.46	0.71
Agapanthus africanus	Amaryllidaceae	mixed	Pires C.	5	234.5	5210	0.5	4.9	2.1	1.91	HiSeq	90	40	10800192	1944034560	1866204738	169798	81741	39002	21541	12603	7702	4783	3052	1901	1212	88057	42739	17461	8938	4901	2919	1731	1151	689	1212
Allium commutatum	Amaryllidaceae	leaf	Chase M.	5	247.6	6190	1.1	2.5	2.2	1.8	HiSeq	90	20	14391748	2590514640	2552527472	105271	59916	32373	20045	13151	8777	5925	3939	2583	1683	45355	27543	12328	6894	4374	2852	1986	1356	900	1683
Allium sativum	Amaryllidaceae	leaf	Pires C.	5	136.5	273	0.3	4.7	2.09	2.44
Allium sativum	Amaryllidaceae	leaf	Pires C.	5	175.8	3906	0.9	4.5	2.06	2.3	GA IIx	73.5	40	14697065	2160468555	2073626890	71403	42053	26836	19435	14965	11745	9359	7476	5908	4593	29350	15217	7401	4470	3220	2386	1883	1568	1315	4593
Amaryllis belladonna	Amaryllidaceae	mixed	Pires C.	5	90.25	361	0.2	4.4	2.11	2.48
Amaryllis belladonna	Amaryllidaceae	mixed	Pires C.	5	140.4	3120	1	6.5	2.09	2.17	GA IIx	74	40	13613901	2014857348	1945389792	86467	41972	23716	15177	10203	6987	4896	3373	2294	1567	44495	18256	8539	4974	3216	2091	1523	1079	727	1567
Amborella trichopoda	Amborellaceae	leaf	Soltis D.	5	36.9	738	1.9	7.8	2.12	2.38	GA IIx	73.5	25	13146905	1932595035	1850317461	44974	29863	21805	17545	14785	12811	11308	10090	9116	8289	15111	8058	4260	2760	1974	1503	1218	974	827	8289
Litchi chinensis	Anacardiaceae	leaf (Y)	Chen T.		47.93	1065	1.8	9.1			HiSeq	90	20	9532653	1715877540	1639060316	62687	39107	25816	19024	14796	11847	9724	8113	6797	5708	23580	13291	6792	4228	2949	2123	1611	1316	1089	5708
Rhus radicans	Anacardiaceae	mixed	Burris J., Stewart N.	5	80.9	1617	1.5	7.7	2.09	2.18	GA IIx	74	30	13281387	1965645276	1904964170	47568	31901	23965	19760	16923	14789	13128	11724	10533	9465	15667	7936	4205	2837	2134	1661	1404	1191	1068	9465
Ancistrocladus tectorius	Ancistrocladaceae	leaf (Y)	Chen T.		66.55	1210	1.6	5.9			HiSeq	90	40	8458593	1522546740	1485843246	427025	74260	6363	519	60	10	5	2	2	1	352765	67897	5844	459	50	5	3	0	1	1
Annona muricata	Annonaceae	leaf	Soltis D.	7	88.5	1770	1.7	7.7	2.02	2	GA IIx	100		13976394	2795278800	2518889669	81211	52983	35715	26826	21063	16999	13987	11836	10073	8662	28228	17268	8889	5763	4064	3012	2151	1763	1411	8662
Uvaria microcarpa	Annonaceae	leaf (Y)	Chen T.		116.05	2110	1.7	9.3			HiSeq	90	20	8133528	1464035040	1378721919	53448	35041	23802	18142	14433	11837	9863	8364	7096	6096	18407	11239	5660	3709	2596	1974	1499	1268	1000	6096
Anthoceros formosae	Anthoceroceae		Sechter M.	5	10.02	138	1.3	7.7	1.66	0.9
Anthoceros formosae	Anthoceroceae		Sechter M.	5	2.745	61	1.1	8
Anthoceros formosae	Anthoceroceae		Sechter M.	5	1.76	44	1	6.9
Anthoceros formosae	Anthoceroceae		Sechter M.	5	2.91	19.4	2.3	7.4
Anthoceros formosae	Anthoceroceae		Sechter M.	5	27.3	130	1.9	7.2
Anthoceros formosae*	Anthoceroceae		Sechter M.	5	18.17	145.36	1.15107	7.80231			GA IIx	74	18.17	10820931	1601497788	1500349842	65010	12698	4962	2401	1251	663	370	218	125	72	52312	7736	2561	1150	588	293	152	93	53	72
Aphanopetalum resinosum	Aphanopetalaceae	leaf	Chase M.	6	82.3	1828	1.3	7	2.15	2.34	HiSeq	90	20	11182628	2012873040	1973699270	86427	50785	31258	21937	16274	12492	9934	7940	6447	5276	35642	19527	9321	5663	3782	2558	1994	1493	1171	5276
Aphloia theiformis	Aphloiaceae	leaf	Chase M.	5	7.2	206	1	5.4	1.81	0.96
Centella asiatica	Apiaceae	mixed	Deyholos M.	8	19.7	681	2.2	8.3			HiSeq	90	19	12308625	2215552500	2180490758	98816	63984	40780	29345	22210	17502	14058	11438	9462	7923	34832	23204	11435	7135	4708	3444	2620	1976	1539	7923
Foeniculum vulgare dulce	Apiaceae	mixed	Deyholos M.	8	36.25	954	0	2.3
Heracleum lanatum	Apiaceae	mixed	Deyholos M.	8	93.41	963	0.5	5			HiSeq	90	20	15767412	2838134160	2773947996	108106	65836	43031	31286	24089	19076	15434	12813	10628	8927	42270	22805	11745	7197	5013	3642	2621	2185	1701	8927
Allamanda cathartica	Apocynaceae	mixed	Deyholos M.	5	40.6	1068	0.7	4.2	1.32	1.14	GA IIx	74		6917741	1023825668	833888841	97181	56508	37326	27115	20797	16597	13497	11160	9354	7891	40673	19182	10211	6318	4200	3100	2337	1806	1463	7891
Apocynum androsaemifolium	Apocynaceae	mixed	Deyholos M.	8	35.6	828	1.2	7.3			HiSeq	90	20	12586319	2265537420	2221351697	75331	46469	30939	23318	18453	15215	12832	10978	9435	8161	28862	15530	7621	4865	3238	2383	1854	1543	1274	8161
Apocynum androsaemifolium	Apocynaceae	mixed	Deyholos M.	8	35.1	1212		1.5			HiSeq	90	20	12749798	2294963640	2253770244	87308	53541	34253	24916	19097	15191	12328	10137	8449	7131	33767	19288	9337	5819	3906	2863	2191	1688	1318	7131
Apocynum androsaemifolium	Apocynaceae	mixed	Deyholos M.	8	35.1	1212	1.5	8			HiSeq	90	20	12586319	2265537420	2221351697	75331	46469	30939	23318	18453	15215	12832	10978	9435	8161	28862	15530	7621	4865	3238	2383	1854	1543	1274	8161
Asclepia curassavica	Apocynaceae	mixed	Deyholos M.	8	75.4	3969	1.3	7.6			HiSeq	90	20	12510018	2251803240	2218125143	86853	52138	32887	23082	17106	13101	10241	8201	6669	5402	34715	19251	9805	5976	4005	2860	2040	1532	1267	5402
Asclepia curassavica	Apocynaceae	mixed	Deyholos M.	8	39.2	2064	1.3	7.6
Asclepias syriaca	Apocynaceae		Liston A.	5	139.18	1465	0.3	3	2.06	2.38
Catharanthus roseus	Apocynaceae	mixed	Deyholos M.	8	62.3	1640	0.8	5.1			GA IIx	74		10206030	1510492440	1174320980	52559	34141	24303	19158	15735	13235	11412	9870	8552	7469	18418	9838	5145	3423	2500	1823	1542	1318	1083	7469
Ochrosia sandwicensis	Apocynaceae	leaf	Chase M.	5	13.7	390	0.6	3.6	1.99	1.81
Rauvolfia tetraphyla	Apocynaceae	mixed	Soltis D.	5	81.23	1805	0	1.9	2.05	2.38
Rauvolfia tetraphyla	Apocynaceae	mixed	Soltis D.	5	15.1	302	0.7	6.5	2.05	1.94
Rauvolfia tetraphyla	Apocynaceae	mixed	Soltis D.	5	11.62	332	0.8	6.3
Rauvolfia tetraphyla*	Apocynaceae	mixed	Soltis D.		20	316.306	0.75	6.4			HiSeq	90	20	13383700	2409066000	2333976957	143931	68279	37398	23569	15933	11427	8404	6347	4891	3853	75652	30881	13829	7636	4506	3023	2057	1456	1038	3853
Pilostyles thunbergii	Apodanthaceae	bud	dePamphilis C.		48.26	818	0.2	8.9			GA IIx	74	30	14909904	2206665792	2094777247	43596	25453	16827	12333	9488	7573	6284	5310	4569	3975	18143	8626	4494	2845	1915	1289	974	741	594	3975
Ilex paraguariensis	Aquifoliaceae	leaf	Burris J., Stewart N.	5	78.2	1564	2.2	7.4	2.06	2.38	GA IIx	73.5	30	14362910	2111347770	2053061742	87506	52587	35133	26363	20842	17048	14348	12294	10629	9208	34919	17454	8770	5521	3794	2700	2054	1665	1421	9208
Ilex paraguariensis	Aquifoliaceae	leaf	Burris J., Stewart N.	5	23.09	513	0	3.1	2.02	2.15
Ilex sp.	Aquifoliaceae	leaf (Y)	Soltis D.	5	59.85	1330	1.4	7.5	1.85	0.74	HiSeq	90	20	10248511	1844731980	1784891765	120071	69350	40174	26911	19062	14082	10823	8483	6661	5311	50721	29176	13263	7849	4980	3259	2340	1822	1350	5311
Ilex vomitoria	Aquifoliaceae	leaf (Y)	Soltis D.	5	6.03	134	2.6	6.4	1.53	0.94
Ilex vomitoria	Aquifoliaceae	leaf (Y)	Soltis D.	5	10.48	262	1.4	7.8	2.01	1.16
Ilex vomitoria	Aquifoliaceae	leaf (Y)	Soltis D.	5	7.08	354	1.2	7.9
Ilex vomitoria*	Aquifoliaceae	leaf	Soltis D.		17.5	292.398	1.32	7.84			HiSeq	90	17.5	11285494	2031388920	1968624634	137660	81598	46639	30532	21495	15545	11628	8908	6921	5380	56062	34959	16107	9037	5950	3917	2720	1987	1541	5380
Anthurium sp.	Araceae	mixed	Deyholos M.	8	9.4	324	1.6	8.1
Pistia stratioides	Araceae	mixed	Deyholos M.	8	27.1	936	1.8	8.4			HiSeq	90	20	7638314	1374896520	1322675829	79155	49543	31728	23088	17703	14111	11569	9505	7944	6725	29612	17815	8640	5385	3592	2542	2064	1561	1219	6725
Pistia stratioides	Araceae	mixed	Deyholos M.	8	25.9	894	2.3	7.9
Symplocarpus foetidus	Araceae	flower	Stewart N.	5	129.2	3230	0.6	2.1	2.04	0.57
Hedera helix	Araliaceae	leaf	Stewart N.	5	11.79	262	0	3	1.76	0.53
Hedera helix	Araliaceae	belowground	Stewart N.	5	66.15	1470	0.3	2.9	1.57	0.91
Araucaria rulei	Araucariaceae	mixed	Deyholos M.	8	15.8	834	0.9	6.4
Calamus caryotoides	Arecaceae	leaf	Chase M.	5	144	2880	0.6	4.1	1.54	1.05
Cocos nucifera	Arecaceae	leaf	Chase M.	5	42.5	850	1.1	6.9	1.76	0.93	HiSeq	90	18.8	6544831	1178069580	1148563455	128188	64015	31909	18019	10248	6258	3995	2649	1809	1261	64173	32106	13890	7771	3990	2263	1346	840	548	1261
Elaeis guineensis	Arecaceae	leaf	Chase M.	6	3	85	0.5	5.2	2.1	2.2
Nypa fruticans	Arecaceae	leaf	Chase M.	6	66	1320	1.2	6.6	1.89	1.06	HiSeq	90	40	13028185	2345073300	2300381469	86744	44074	21405	11493	6663	3917	2361	1443	918	561	42670	22669	9912	4830	2746	1556	918	525	357	561
Phoenix dactylifera	Arecaceae	leaf	Chase M.	3	10.8	308	0.6	4.8	2.11	2.22
Phoenix dactylifera	Arecaceae	leaf	Chase M.		53.9	1540	1.2	6.7
Sabal bermudana	Arecaceae	leaf	Leebens-Mack J.		33.21	615	2	9			HiSeq	90	20	10805336	1944960480	1866877721											53851	31807	14864	8724	5597	3588	2578	1876	1394	5110
Serenoa repens	Arecaceae	leaf (Y)	Soltis D.	5	33.8	675	0.6	5.1	1.35	1.03
Typhonium blumei	Arecaceae	mixed	Smithson A.		66.048	1536	1.3	7.6
Typhonium blumei	Arecaceae	mixed	Smithson A.		26.88	560	1.1	6.9
Typhonium blumei*	Arecaceae	mixed	Smithson A.		20	820.681	1.2	7.25			HiSeq	90	20	11703967	2106714060	2047538746	126937	68034	38689	25642	18181	13484	10385	8254	6696	5436	58903	29345	13047	7461	4697	3099	2131	1558	1260	5436
Corokia cotoneaster	Argophyllaceae	mixed	Leebens-Mack J.	5	100.7	1830	1.6	6.6	2.01	1.72	HiSeq	90	40	7822081	1407974580	1331292528	44870	26372	14022	8753	5738	3905	2663	1883	1314	908	18498	12350	5269	3015	1833	1242	780	569	406	908
Aristolochia elegans	Aristolochiaceae	leaf	Soltis D.	7	179.5	3590	1.6	7.5	1.97	2.21	GA IIx	74		11989305	1774417140	1706574235	52885	35391	25430	20137	16575	14017	12036	10323	8969	7919	17494	9961	5293	3562	2558	1981	1713	1354	1050	7919
Saruma henryi	Aristolochiaceae	leaf	dePamphilis C.		80.96	2076	1.8	7.8			GA IIx	73.5	30	13716468	2016320796	1935306672	73708	44761	29836	22505	17972	14827	12460	10613	9232	8039	28947	14925	7331	4533	3145	2367	1847	1381	1193	8039
Agave tequilana	Asparagaceae	mixed	Stewart N.	5	30	750	0.8	5.8	2.09	2.08	HiSeq	90	20	18281847	3290732460	3226159939	206616	96549	47012	26700	16257	10497	7052	4888	3463	2536	110067	49537	20312	10443	5760	3445	2164	1425	927	2536
Asparagus densiflorus	Asparagaceae	mixed	Leebens-Mack J.		55.941	1929	1.7	9.6			HiSeq	90	20	11857632	2134373760	2048981097	88582	50311	31282	22224	16698	12992	10328	8391	6847	5670	38271	19029	9058	5526	3706	2664	1937	1544	1177	5670
Brodiaea sierrae	Asparagaceae	leaf	Pires C.	5	129.38	345	0.8	5.6	2.1	2.44	GA IIx	74	30	16259470	2406401560	2306926155	85267	45595	29005	20705	15727	12438	9912	8044	6554	5328	39672	16590	8300	4978	3289	2526	1868	1490	1226	5328
Chlorogalum pomeridianum	Asparagaceae	leaf	Leebens-Mack J.								HiSeq	90	20	14716493	2648968740	2488433183	128757	68879	41861	28841	20987	15860	12234	9603	7643	6204	59878	27018	13020	7854	5127	3626	2631	1960	1439	6204
Chlorogalum pomeridianum	Asparagaceae		Leebens-Mack J.		158	1881	2.8	8.6
Drimia altissima	Asparagaceae	leaf	Pires C.	5	21.2	471	0.2	5	2.09	2.06	HiSeq	90	21	9229529	1661315220	1581851927	164988	68477	31664	16911	9815	5861	3562	2224	1370	821	96511	36813	14753	7096	3954	2299	1338	854	549	821
Hesperaloe parviflora	Asparagaceae	leaf	Deyholos M.	8	20.08	511	2.3	9.1			HiSeq	90		15711643	2828095740	2656169437	154175	76236	43194	27557	18568	13135	9576	7113	5398	4152	77939	33042	15637	8989	5433	3559	2463	1715	1246	4152
Lomandra longifolia	Asparagaceae	leaf	Pires C.	6	41.4	276	1	6.1	2.16	2.17	GA IIx	74	20	15760894	2332612312	2245837479	114392	63338	39299	27737	20624	15936	12688	10260	8425	6927	51054	24039	11562	7113	4688	3248	2428	1835	1498	6927
Nolina atopocarpa	Asparagaceae	mixed	Leebens-Mack J.		37.758	1302	1.7	8.1			HiSeq	90	20	11705636	2107014480	2021439770	164936	80329	41678	24849	16060	10873	7713	5682	4299	3303	84607	38651	16829	8789	5187	3160	2031	1383	996	3303
Ruscus sp.	Asparagaceae	mixed	Deyholos M.	8	24.2	834	1.8	8.7			HiSeq	90	20	12610236	2269842480	2217370593	140380	74327	41654	27022	18581	13436	10062	7691	6017	4815	66053	32673	14632	8441	5145	3374	2371	1674	1202	4815
Sansevieria trifasciata	Asparagaceae	leaf	Pires C.	5	24.36	293	2.4	7.7	2.04	2.29
Sansevieria trifasciata	Asparagaceae	leaf	Pires C.		5.53	158	2.2	7.6
Sansevieria trifasciata*	Asparagaceae	leaf	Pires C.		20.2	303.942	2.30099	7.6505			GA IIx	74	20.2	13761612	2036718576	1935592713	73856	43960	29336	21945	17231	14044	11747	9951	8500	7345	29896	14624	7391	4714	3187	2297	1796	1451	1155	7345
Yucca brevifolia	Asparagaceae		Leebens-Mack J.	1	63.945	2205	1.9	10			HiSeq	90	20	16717792	3009202560	2947125442	166800	77874	39659	23014	14435	9458	6519	4771	3466	2582	88926	38215	16645	8579	4977	2939	1748	1305	884	2582
Yucca filamentosa	Asparagaceae	leaf	Soltis D.		31.5	651	2.1	8.8			HiSeq	90		17255813	3106046340	2896548219	150124	76265	43205	27600	18461	12965	9448	7061	5435	4169	73859	33060	15605	9139	5496	3517	2387	1626	1266	4169
Asplenium platyneuron	Aspleniaceae	leaf	Burris J., Stewart N.	5	83	1659	1.6	7.4	2.17	2.12	GA IIx	73.5	30	14082452	2070120444	1950602307	69890	45876	31752	24944	20602	17512	15286	13487	12069	10756	24014	14124	6808	4342	3090	2226	1799	1418	1313	10756
Artemisia tridentata	Asteraceae	mixed	Stewart N.	5	45.675	1015	0.1	2.7	1.57	0.98
Carthamus lanatus	Asteraceae	leaf	Deyholos M.	8	64.1	3376	1.1	5.9			HiSeq	90	20	11609920	2089785600	2028155286	120467	57561	28801	16507	10184	6603	4451	3082	2117	1532	62906	28760	12294	6323	3581	2152	1369	965	585	1532
Conzya canadensis	Asteraceae	mixed	Stewart N.	5	66	1650	0	2.7	1.94	1.46
Conzya canadensis	Asteraceae	mixed	Stewart N.	5	44.2	1104	0.1	2.5	1.81	0.94
Dicranocarpus parviflorus	Asteraceae	mixed	Moore	5	12.355	353	1.1	3.4	0.96	1.05
Erigeron canadensis	Asteraceae	mixed	Deyholos M.	8	38.66	1137	1.3	7.6			HiSeq	90	20	14358633	2584553940	2546375694	168716	83899	50068	33975	24688	18789	14813	11951	9789	8130	84817	33831	16093	9287	5899	3976	2862	2162	1659	8130
Flaveria angustifolia	Asteraceae	leaf (Y)	Covshoff S.	12	62.05	1677	1.1	6.9	2.16		HiSeq	90	30	8334005	1500120900	1465755148	66091	46862	30701	21973	16504	12862	10090	8035	6473	5215	19229	16161	8728	5469	3642	2772	2055	1562	1258	5215
Flaveria angustifolia	Asteraceae	leaf (M)	Covshoff S.	12	22.98	366	1	4.7	2.15		HiSeq	90	21	9042675	1627681500	1589557646	53560	37398	24596	17908	13672	10772	8676	7024	5681	4591	16162	12802	6688	4236	2900	2096	1652	1343	1090	4591
Flaveria anomala	Asteraceae	leaf (M)	Covshoff S.	12	66.46	1254	0.8	4.9	2.14
Flaveria anomala	Asteraceae	leaf (M)	Covshoff S.	12	55.35	1350	0.6	3.3	2.16
Flaveria australasica	Asteraceae	leaf (Y)	Covshoff S.	12	66.74	1362	0.7	5.4	2.15
Flaveria australasica	Asteraceae	leaf (M)	Covshoff S.	12	58.95	1310	0.8	4.9	2.17
Flaveria bidentis	Asteraceae	leaf (Y)	Covshoff S.	12	43.04	844	0.9	6.5	2.16		HiSeq	90	30	12712437	2288238660	2254255135	74162	49823	33404	24815	19196	15457	12646	10487	8724	7359	24339	16419	8589	5619	3739	2811	2159	1763	1365	7359
Flaveria bidentis	Asteraceae	leaf (M)	Covshoff S.	12	45.05	1287	0.9	6	2.16		HiSeq	90	30	11544500	2078010000	2045714464	63997	43618	29255	21581	16613	13264	10798	8903	7332	6163	20379	14363	7674	4968	3349	2466	1895	1571	1169	6163
Flaveria brownii	Asteraceae	leaf (M)	Covshoff S.	12	43.25	1395	1.1	6.2	2.14		HiSeq	90	30	10728881	1931198580	1890011181	115729	55451	29452	17919	11585	7908	5492	3966	2908	2188	60278	25999	11533	6334	3677	2416	1526	1058	720	2188
Flaveria brownii	Asteraceae	leaf (Y)	Covshoff S.	12	73.71	1890	0.9	6.1	2.16		HiSeq	90	30	8566914	1542044520	1502107256	108179	51303	25536	14414	8544	5284	3398	2235	1448	989	56876	25767	11122	5870	3260	1886	1163	787	459	989
Flaveria campestris	Asteraceae	leaf (Y)	Covshoff S.	12	43.42	622	0.8	5.4	2.13
Flaveria campestris	Asteraceae	leaf (M)	Covshoff S.	12	51.16	1044	0.7	4.9	2.17
Flaveria cronquistii	Asteraceae	leaf (Y)	Covshoff S.	12	41.88	1269	1.2	7.6	2.16		HiSeq	90	30	8404843	1512871740	1486893504	85919	53188	32004	21455	15175	11048	8264	6289	4820	3743	32731	21184	10549	6280	4127	2784	1975	1469	1077	3743
Flaveria cronquistii	Asteraceae	leaf (M)	Covshoff S.	12	15.35	465	1.3	5.9	2.17		HiSeq	90	15	7811416	1406054880	1382997479	65816	42211	26605	18777	13884	10616	8314	6576	5292	4182	23605	15606	7828	4893	3268	2302	1738	1284	1110	4182
Flaveria floridana	Asteraceae	leaf (Y)	Covshoff S.	12	48.34	1272	0.8	5.5	2.16
Flaveria floridana	Asteraceae	leaf (M)	Covshoff S.	12	26.94	797	0.6	4.3	2.15
Flaveria haumanii	Asteraceae	leaf (Y)	Covshoff S.	12	53.76	768	0.8	5.8	2.16
Flaveria haumanii	Asteraceae	leaf (M)	Covshoff S.	12	43	616	0.8	5.2	2.14
Flaveria kochiana	Asteraceae	leaf (M)	Covshoff S.	12	59.4	1100	1.2	6.4	2.16		HiSeq	90	30	9610029	1729805220	1705615889	70793	46914	30471	21884	16523	12855	10160	8133	6612	5367	23879	16443	8587	5361	3668	2695	2027	1521	1245	5367
Flaveria linearis	Asteraceae	leaf (Y)	Covshoff S.	12	46.18	1074	0.8	5.6	2.15
Flaveria palmeri	Asteraceae	leaf (Y)	Covshoff S.	12	46.9	1144	1.2	7.4	2.18		HiSeq	90	30	9664942	1739689560	1714721953	75592	49992	32141	23044	17283	13352	10600	8520	6809	5527	25600	17851	9097	5761	3931	2752	2080	1711	1282	5527
Flaveria palmeri	Asteraceae	leaf (M)	Covshoff S.	12	57.72	1228	0.7	5	2.16
Flaveria pringlei	Asteraceae	leaf (Y)	Covshoff S.	12	45.95	640	1.2	7.4	2.15		HiSeq	90	30	10032456	1805842080	1775118163	159042	74967	36773	20563	12340	7819	5107	3486	2416	1711	84075	38194	16210	8223	4521	2712	1621	1070	705	1711
Flaveria pringlei	Asteraceae	leaf (M)	Covshoff S.	12	52.64	1284	1.2	6	2.16		HiSeq	90	30	8109554	1459719720	1436159014	106210	50936	25366	14651	9036	5820	3890	2663	1881	1297	55274	25570	10715	5615	3216	1930	1227	782	584	1297
Flaveria pubescens	Asteraceae	leaf (Y)	Covshoff S.	12	47.1	1884	1	6.3	2.15		HiSeq	90	30	9448995	1700819100	1672888241	69665	47220	31050	22592	17167	13470	10742	8649	7049	5766	22445	16170	8458	5425	3697	2728	2093	1600	1283	5766
Flaveria pubescens	Asteraceae	leaf (M)	Covshoff S.	12	45.77	1695	1	5.8	2.18		HiSeq	90	30	10351551	1863279180	1832023517	64760	42412	27647	19825	14779	11421	9074	7233	5829	4741	22348	14765	7822	5046	3358	2347	1841	1404	1088	4741
Flaveria ramossissima	Asteraceae	leaf (Y)	Covshoff S.	12	45.7	1344	0.9	5.9	2.16
Flaveria ramossissima	Asteraceae	leaf (M)	Covshoff S.	12	52.23	1066	0.6	4	2.15
Flaveria robusta	Asteraceae	leaf (M)	Covshoff S.	12	52.04	1062	0.9	5.6	2.17
Flaveria robusta	Asteraceae	leaf (Y)	Covshoff S.	12	55.84	1692	0.9	5.5	2.16
Flaveria sonorensis	Asteraceae	leaf (Y)	Covshoff S.	12	49.47	1455	1	6.1	2.16		HiSeq	90	30	11212097	2018177460	1983311047	77208	52071	34094	24569	18474	14388	11352	9041	7327	6014	25137	17977	9525	6095	4086	3036	2311	1714	1313	6014
Flaveria sonorensis	Asteraceae	leaf (M)	Covshoff S.	12	50.08	1473	0.9	5.2	2.16
Flaveria trinervia	Asteraceae	leaf (Y)	Covshoff S.	12	54.64	1401	1	5.9	2.15		HiSeq	90	30	11863241	2135383380	2102999415	70033	47433	32225	24201	19003	15409	12723	10566	8843	7449	22600	15208	8024	5198	3594	2686	2157	1723	1394	7449
Flaveria trinervia	Asteraceae	leaf (M)	Covshoff S.	12	64.15	2212	1	5.8	2.15		HiSeq	90	30	13672874	2461117320	2424707085	60449	41847	28240	21085	16611	13518	11224	9426	7959	6697	18602	13607	7155	4474	3093	2294	1798	1467	1262	6697
Flaveria vaginata	Asteraceae	leaf (Y)	Covshoff S.	12	45.57	1470	1.3	7.7	2.17		HiSeq	90	30	9438169	1698870420	1671345312	77752	51736	33550	24008	17890	13779	10783	8583	6930	5546	26016	18186	9542	6118	4111	2996	2200	1653	1384	5546
Gaillardia multiceps	Asteraceae	bud	Moore	5	4.55	130	1	2.5	1.46	1.48
Helenium autumnale	Asteraceae	mixed	Chase M.	3	41.5	1185	1.7	5.3	2.19	2.41	HiSeq	90	20	12606640	2269195200	2209051359	135395	70576	39615	25428	17456	12586	9381	7135	5551	4347	64819	30961	14187	7972	4870	3205	2246	1584	1204	4347
Inula helenium	Asteraceae	mixed	Deyholos M.	8	27.4	720	1.7	7.6			GA IIx	74		13581018	2009990664	1713280514	45921	29026	21104	16373	13163	10781	9002	7546	6375	5414	16895	7922	4731	3210	2382	1779	1456	1171	961	5414
Ixeridium dentatum nipponicum	Asteraceae	bud	Tanaka, Keisuke	5	69.8	1395	2.2	2.5	2.06	0.93
Matricaria matricariodes	Asteraceae	mixed	Deyholos M.	8	92.48	1101	1.2	6.6			HiSeq	90	20	14783268	2660988240	2621850014	90039	57221	38949	29375	23377	19119	15958	13569	11534	9962	32818	18272	9574	5998	4258	3161	2389	2035	1572	9962
Sartwellia flaveriae	Asteraceae	flower	Moore	5	35.91	1026	0.2	2.6	2.1	2.23
Sartwellia flaveriae	Asteraceae		Moore		40	542	0.6	3.7
Senecio rowleyanus	Asteraceae	mixed	Deyholos M.	8	60.2	3168	1.3	7.4			HiSeq	90	20	12058557	2170540260	2136646441	93301	51706	31178	21413	15636	11871	9254	7400	6036	4934	41595	20528	9765	5777	3765	2617	1854	1364	1102	4934
Silybum marianum	Asteraceae	mixed	Deyholos M.	8	20.9	720	0.6	5.1			HiSeq	90	20	16747353	3014523540	2950308912	98227	60003	38093	27240	20745	16435	13229	10895	9005	7437	38224	21910	10853	6495	4310	3206	2334	1890	1568	7437
Solidago canadensis	Asteraceae	mixed	Deyholos M.	8	180.64	1518	1.4	7.9			HiSeq	90	20	5911735	1064112300	1032552177	105591	56218	34407	24126	18134	14159	11360	9254	7677	6342	49373	21811	10281	5992	3975	2799	2106	1577	1335	6342
Tanacetum parthenium	Asteraceae	mixed	Deyholos M.	8	12	316	1.6	7.3			GA IIx	75		9914424	1487163600	1242430296	63261	37980	27003	20858	17053	14362	12289	10666	9360	8199	25281	10977	6145	3805	2691	2073	1623	1306	1161	8199
Tragopogon dubius	Asteraceae	leaf (Y)	Soltis D.	4	128.8	3220	0.3	2.5	2.09	1.94
Tragopogon dubius	Asteraceae	leaf (Y)	Soltis D.	5	120	2400	1.6	6.7	2.11	2.05	HiSeq	90	20	11553201	2079576180	2007314553	101177	61465	38941	27349	20377	15674	12342	9903	8015	6608	39712	22524	11592	6972	4703	3332	2439	1888	1407	6608
Tragopogon porrifolius	Asteraceae	leaf (Y)	Soltis D.	5	66	1320	1.3	6.8	1.81	0.74	HiSeq	90	20	11424365	2056385700	1983998086	119731	68523	40200	27151	19470	14453	10944	8494	6639	5192	51208	28323	13049	7681	5017	3509	2450	1855	1447	5192
Tragopogon pratensis	Asteraceae	leaf (Y)	Soltis D.	5	83.5	1670	1.4	6.8	2.11	1.88	HiSeq	90	20	9810539	1765897020	1703153199	88978	56658	35951	25724	19092	14759	11657	9379	7548	6199	32320	20707	10227	6632	4333	3102	2278	1831	1349	6199
Austrobaileyea scandens	Austrobaileyaceae		Stevenson D.	5	29.16	648	0.8	4.1	1.65	0.55
Austrobaileyea scandens	Austrobaileyaceae		Leebens-Mack J.	2	30.711	1059	1.6	7.7			HiSeq	90	20	12834062	2310131160	2260262922	270828	112388	48830	27578	17506	11974	8553	6293	4840	3756	158440	63558	21252	10072	5532	3421	2260	1453	1084	3756
Impatiens balsamifera	Balsaminaceae	mixed	Deyholos M.	8	45.7	2406	1.1	6.3			HiSeq	90	20	11680705	2102526900	2061834383	97834	56451	34592	24039	17805	13659	10726	8588	6944	5663	41383	21859	10553	6234	4146	2933	2138	1644	1281	5663
Basella alba	Basellaceae	leaf	Chase M.	5	31.2	1040	1	6.3	1.95	1.82	HiSeq	90	25	11383532	2049035760	1970620469	166031	74005	36023	20191	12068	7680	5039	3378	2315	1559	92026	37982	15832	8123	4388	2641	1661	1063	756	1559
Basella alba	Basellaceae	leaf	Chase M.		42.9	262	1.5	5.9
Batis maritima	Bataceae	leaf	Soltis D.	5	26.73	594	1.1	5.3	2.07	2.31	HiSeq	90	25	8439179	1519052220	1439178622	64290	38965	26188	18901	14199	10983	8709	6940	5559	4479	25325	12777	7287	4702	3216	2274	1769	1381	1080	4479
Begonia sp.	Begoniaceae	leaf	Soltis D.	5	10.1	202	1.9	8	2.02	2.07
Begonia sp.	Begoniaceae	leaf	Soltis D.	5	11.04	184	1.7	8.2
Begonia sp.*	Begoniaceae	leaf	Soltis D.		20	191.663	1.8	8.1			GA IIx	74	20	15610327	2310328396	2162630703	118696	58129	34029	22494	15940	11826	9030	6995	5589	4492	60567	24100	11535	6554	4114	2796	2035	1406	1097	4492
Berberis sibirica	Berberidaceae	leaf	Chase M.	6	85.2	2435	0.4	3	2.14	2.39
Podophyllum peltatum	Berberidaceae	mixed	Deyholos M.	8	34.2	900	1.2	6.7			GA IIx	74		10069605	1490301540	1166876866	49277	30853	21978	17152	14148	12029	10280	8919	7802	6824	18424	8875	4826	3004	2119	1749	1361	1117	978	6824
Berberidopsis beckleri	Berberidopsidaceae	leaf	Chase M.	5	77.55	2585	1.5	9.3	1.96	2.01	HiSeq	90	30	11395562	2051201160	1964916482	88176	51224	31988	22473	16733	12964	10290	8434	6891	5624	36952	19236	9515	5740	3769	2674	1856	1543	1267	5624
Berberidopsis beckleri	Berberidopsidaceae	leaf	Chase M.		95.2	394	1.3	8
Betula nana	Betulaceae	mixed	Buggs R.	5	34.3	685	1		2.08	2.13
Betula nana	Betulaceae	mixed	Buggs R.	6	1.5	49	1.1	6.3	2.22	1.89
Betula pendula	Betulaceae	leaf (Y)	Stevenson D.	5	119.1	2646	1.5	7.4	2.03	1.73	HiSeq	90	40	10211820	1838127600	1751548345	72394	40994	25146	17594	12985	10137	8058	6555	5408	4449	31400	15848	7552	4609	2848	2079	1503	1147	959	4449
Kigelia africana	Bignoniaceae	leaf (Y)	Soltis D.	5	3.06	68	0.4	5.8	1.9	1.24
Tabebuia umbellate	Bignoniaceae	leaf (Y)	Soltis D.	5	3.47	77	0	2.3	2	1.47
Bixa orellana	Bixaceae	leaf (Y)	Soltis D.	5	98.1	2180	0.2	3	2.1	1.92
Ehretia acuminata	Boraginaceae	leaf	Soltis D.	4	0	0	0		2.01	0.19
Ehretia acuminata	Boraginaceae	leaf	Soltis D.	5	51.5	1030	1.4	6.8	1.65	0.95	HiSeq	90	20	9853082	1773554760	1717675037	118710	69636	39485	25779	17879	12766	9289	6881	5104	3869	49074	30151	13706	7900	5113	3477	2408	1777	1235	3869
Heliotropium calcicola	Boraginaceae	leaf	Sage R.	5	65	289	1.1	5.9	2.1	2.23	GA IIx	74	20	14289069	2114782212	2035624402	91615	50841	30544	20015	13598	9372	6630	4693	3337	2373	40774	20297	10529	6417	4226	2742	1937	1356	964	2373
Heliotropium calcicola	Boraginaceae	leaf (Y)	Covshoff S.	12	53.8	1098	1.2	6.6	2.15		HiSeq	90	30	11286490	2031568200	1994945126	157482	80797	42266	24670	15065	9631	6410	4450	3110	2205	76685	38531	17596	9605	5434	3221	1960	1340	905	2205
Heliotropium calcicola	Boraginaceae	leaf (M)	Covshoff S.	12	54.1	762	1	5.8	2.15		HiSeq	90	30	11942940	2149729200	2111911800	140502	73160	38421	22644	14079	9139	6187	4281	3040	2181	67342	34739	15777	8565	4940	2952	1906	1241	859	2181
Heliotropium convolvulaceum	Boraginaceae	leaf (Y)	Covshoff S.	12	52.39	806	0.9	5.6	2.16		HiSeq	90	30	9952092	1791376560	1760240071	141538	69076	36346	21396	13655	9047	6305	4540	3407	2552	72462	32730	14950	7741	4608	2742	1765	1133	855	2552
Heliotropium fallax	Boraginaceae	leaf (Y)	Covshoff S.	12	29.7	900	0.6	4.2	2.14
Heliotropium filiforme	Boraginaceae	leaf (Y)	Covshoff S.	12	57.08	804	1.3	6.5	2.15		HiSeq	90	30	13581425	2444656500	2396200551	76281	51263	33942	24764	18915	14819	11850	9662	8049	6723	25018	17321	9178	5849	4096	2969	2188	1613	1326	6723
Heliotropium filiforme	Boraginaceae	leaf (M)	Covshoff S.	12	37.44	1248	1.4	6	2.14		HiSeq	90	30	11054427	1989796860	1953745859	62375	43282	28889	21400	16420	12907	10405	8520	7061	5785	19093	14393	7489	4980	3513	2502	1885	1459	1276	5785
Heliotropium greggii	Boraginaceae	leaf (M)	Covshoff S.	12	47.71	1704	1.2	5.9	2.15		HiSeq	90	30	12446599	2240387820	2197341386	92038	52597	32008	22156	16302	12375	9697	7741	6279	5144	39441	20589	9852	5854	3927	2678	1956	1462	1135	5144
Heliotropium karwinskyi	Boraginaceae	leaf (M)	Covshoff S.	12	51.41	716	1	5.5	2.16		HiSeq	90	30	11664805	2099664900	2058426626	155276	77235	41102	24457	15517	10339	7085	5103	3693	2771	78041	36133	16645	8940	5178	3254	1982	1410	922	2771
Heliotropium mendocinum	Boraginaceae	leaf (Y)	Covshoff S.	12	57.67	1068	1.6	7.7	1.92		HiSeq	90	30	12645460	2276182800	2231426670	81077	50466	32985	24126	18533	14799	11936	9896	8312	6997	30611	17481	8859	5593	3734	2863	2040	1584	1315	6997
Heliotropium procumbens	Boraginaceae	leaf (Y)	Covshoff S.	12	52.67	1197	0.8	4.4	2.16
Heliotropium racemosum	Boraginaceae	leaf (M)	Covshoff S.	12	53.47	1371	1.2	6.3	2.15		HiSeq	90	30	12573828	2263289040	2217874522	146992	73534	39048	23009	14538	9817	6865	4973	3612	2746	73458	34486	16039	8471	4721	2952	1892	1361	866	2746
Heliotropium tenellum	Boraginaceae	leaf	Sage R.	5	24.72	309	0.8	4.3	1.92	2.07
Heliotropium tenellum	Boraginaceae	leaf (Y)	Covshoff S.	12	28.74	506	1.5	6.6	2.12		HiSeq	90	25	11748608	2114749440	2069454060	122444	71778	42350	27237	18512	12962	9414	6957	5240	4048	50666	29428	15113	8725	5550	3548	2457	1717	1192	4048
Heliotropium tenuifolium	Boraginaceae	leaf (Y)	Covshoff S.	12	57.09	782	1.5	6.5	2.13		HiSeq	90	30	10109475	1819705500	1788565819	123140	58530	31062	18761	12466	8649	6208	4565	3418	2603	64610	27468	12301	6295	3817	2441	1643	1147	815	2603
Heliotropium texanum	Boraginaceae	leaf	Sage R.	5	11.3	251	0.8	6	1.93	2.21
Heliotropium texanum	Boraginaceae	leaf (Y)	Covshoff S.	12	48.38	1125	1.5	7.5	2.16		HiSeq	90	30	10972098	1974977640	1932518206	162159	69263	32574	17699	10392	6495	4180	2767	1884	1322	92896	36689	14875	7307	3897	2315	1413	883	562	1322
Heliotropium texanum	Boraginaceae	leaf (M)	Covshoff S.	12	53.09	1106	1.1	5.4	2.14		HiSeq	87.5	30	10026737	1754678975	1706319736	136560	59760	28689	15811	9529	6016	3917	2688	1845	1304	76800	31071	12878	6282	3513	2099	1229	843	541	1304
Mertensia paniculata	Boraginaceae	mixed	Deyholos M.	8	102.66	1683	0.7	4.2
Symphytum officinale	Boraginaceae	mixed	Deyholos M.	8	100.88	3057	0	1.9
Tiquilia hispidissima	Boraginaceae	mixed	Moore	5	1.365	39	1	6	1	0.53
Borya sphaerocephala	Boryaceae	mixed	Smithson A.		8.858	206	1.2	7.1
Borya sphaerocephala	Boryaceae	mixed	Smithson A.		33.39	795	0.7	6.3			HiSeq	90	20	15629968	2813394240	2754399879	166111	91697	51445	33406	23359	17071	12878	10027	7911	6374	74414	40252	18039	10047	6288	4193	2851	2116	1537	6374
Borya sphaerocephala*	Boryaceae		Smithson A.		20	327.225	0.95	6.7			HiSeq	90	20	15629968	2813394240	2754399879	166111	91697	51445	33406	23359	17071	12878	10027	7911	6374	74414	40252	18039	10047	6288	4193	2851	2116	1537	6374
Botryococcus braunii	Botryococcaceae	cells	Clarke N.	16	70.69	1122	0.5	4
Botryococcus braunii	Botryococcaceae	cells	Clarke N.	16	83.16	1386	0.5	3.9
Botryococcus braunii	Botryococcaceae	cells	Clarke N.	16	78.87	1293	0.5	3.8
Botryococcus braunii	Botryococcaceae	cells	Clarke N.	16	32.292	598	0.5	3.6			HiSeq	90		7348636	1322754480	1259784047	76872	48966	29651	20405	14770	10922	8177	6267	4767	3631	27906	19315	9246	5635	3848	2745	1910	1500	1136	3631
Botryococcus braunii	Botryococcaceae	cells	Clarke N.	16	34.08	852	0.3	3.3
Botryococcus braunii	Botryococcaceae	cells	Clarke N.	16	132.35	1504	0.5
Aethionema arabicum	Brassicaceae	mixed	Pires C.	5	225.5	5010	0	2.6	2.1	1.84
Arabis alpina	Brassicaceae	leaf (Y)	Pires C., Edgar P.	5	14.58	324	0.4	4.7	1.99	2.16
Arabis alpina	Brassicaceae	leaf (Y)	Pires C., Edgar P.	17	35.52	960	1.7	7.9			HiSeq	90	20	10881467	1958664060	1902421194	60434	41755	29058	22001	17245	13761	11264	9268	7642	6271	18679	12697	7057	4756	3484	2497	1996	1626	1371	6271
Nerisyrenia linearifolia	Brassicaceae	bud	Moore	5	18.9	540	0.2	2.7	2.13	1.11
Sinapis alba	Brassicaceae	mixed	Jost R.		20.5569	1757	0.7	5
Sinapis alba	Brassicaceae	mixed	Jost R.		20	2141.33	0.65	4.75			HiSeq	90	20	16401105	2952198900	2899698849	105099	54793	31360	20160	13702	9425	6471	4419	2957	1892	50306	23433	11200	6458	4277	2954	2052	1462	1065	1892
Sinapis alba	Brassicaceae	mixed	Jost R.		23.016	2740	0.6	4.5
Brocchinia reducta	Bromeliaceae	mixed	Leebens-Mack J.	1	24.534	846	2	9.2			HiSeq	90	20	10360939	1864969020	1810024946	102239	58386	31811	20020	13368	9113	6459	4576	3235	2306	43853	26575	11791	6652	4255	2654	1883	1341	929	2306
Tillandsia usneoides	Bromeliaceae	leaf	Chase M.	6	4.1	117	0.9	2.6	2.01	1.92
Berzelia lanuginosa	Bruniaceae	leaf	Chase M.	3	1.3	37	0	2	2.14	1.99
Boswellia sacra	Burseraceae	leaf	Chase M.	5	42.2	843	0.6	6.2	1.86	1.29	HiSeq	90	20	12486410	2247553800	2206245452	91253	53282	33424	23868	18068	14179	11478	9461	7856	6578	37971	19858	9556	5800	3889	2701	2017	1605	1278	6578
Bursera simaruba	Burseraceae	leaf (Y)	Soltis D.	8	1.22	27	0.5	6.5	2.04	0.71
Bursera simaruba	Burseraceae	leaf (Y)	Soltis D.	5	28.2	705	1.1	8.3	1.29	0.32	HiSeq	90	20	10287547	1851758460	1811072583	67632	41037	24651	16070	11155	7988	5773	4290	3194	2458	26595	16386	8581	4915	3167	2215	1483	1096	736	2458
Buxus sempervirens	Buxaceae	mixed	Deyholos M.	8	60.1	2073	1.1	5			HiSeq	90	20	10860792	1954942560	1904830325	128529	70964	39559	25905	18029	13245	10078	7829	6141	4867	57565	31405	13654	7876	4784	3167	2249	1688	1274	4867
Byblis gigantea	Byblidaceae	mixed	Smithson A.		21.62	460	1.2	6.7
Byblis gigantea	Byblidaceae	mixed	Smithson A.		29.67	690	0.8	6.7
Byblis gigantea*	Byblidaceae	mixed	Smithson A.		20	552.029	1	6.7			HiSeq	90	20	15831778	2849720040	2796418899	169295	86318	50624	33430	23489	17316	13211	10272	8094	6473	82977	35694	17194	9941	6173	4105	2939	2178	1621	6473
Carnegiea gigantea	Cactaceae	mixed	Stewart N.	5	11.1	277	0.3	3.6	1.99	1
Lophophora williamsii	Cactaceae	mixed	Deyholos M.	8	42.4	1461	1.5	7.3			HiSeq	90	20	9249795	1664963100	1614342010	132939	73664	40678	26346	18372	13414	10078	7750	6036	4735	59275	32986	14332	7974	4958	3336	2328	1714	1301	4735
Opuntia ammophila	Cactaceae	leaf	Soltis D.	8	1.44	32	0	2.3	2.15	0.42
Opuntia humifusa	Cactaceae	leaf	Soltis D.	5	0.945	27	1	7.4	1.98	0.78
Pereskia aculeata	Cactaceae	leaf (Y)	Soltis D.	5	10.95	219	0.4	5.1	1.91	1.8	HiSeq	90	11	17887328	3219719040	3132546764	28662	16820	8265	4904	3053	1989	1344	888	593	383	11842	8555	3361	1851	1064	645	456	295	210	383
Calceolaria pinifolia	Calceolariaceae	leaf	Chase M.	5	48	960	1.3	6.2	1.85	1.75	HiSeq	90	20	15549085	2798835300	2756473273	123503	71185	42944	29132	21107	15766	12166	9525	7609	6108	52318	28241	13812	8025	5341	3600	2641	1916	1501	6108
Calycanthus floridus	Calycanthaceae	leaf	Soltis D.	7	118	2360	1.7	7	2.07	2.2	GA IIx	100		15959196	3191839200	2921957591	100214	60630	40195	29639	23112	18733	15460	13053	11086	9508	39584	20435	10556	6527	4379	3273	2407	1967	1578	9508
Idiospermum australiense	Calycanthaceae		Leebens-Mack J.	1							HiSeq	90	20	11436899	2058641820	2014846753	79142	49420	32055	22922	17190	13382	10654	8541	6984	5739	29722	17365	9133	5732	3808	2728	2113	1557	1245	5739
Lobelia siphilitica	Campanulaceae	mixed	Deyholos M.	8	101.28	3069	1.2	6.6			HiSeq	90	20	12997846	2339612280	2297434561	99744	55890	35306	25601	19666	15819	13053	10962	9398	8088	43854	20584	9705	5935	3847	2766	2091	1564	1310	8088
Canella wintera	Canellaceae	leaf (Y)	Stevenson D.	5	159.8	3550	0	2.3	2.11	1.52
Humulus lupulus	Cannabaceae	leaf (Y)	Soltis D.	5	85.5	1900	1.2	7.1	2.09	1.37	HiSeq	90	20	11267603	2028168540	1985910001	77276	47273	29855	21222	15945	12288	9736	7802	6289	5045	30003	17418	8633	5277	3657	2552	1934	1513	1244	5045
Canna indica	Cannaceae	leaf	Chase M.	5	43.8	875	0.4	2.7	2.11	1.8
Capparis cartilongia	Capparaceae	leaf	Pires C.	5	3.105	69	0	2.6	2	0.95
Dipsacus asper	Caprifoliaceae	mixed	Deyholos M.	8	53.24	783	1.2	7			HiSeq	90	20	14341231	2581421580	2542511450	132410	72936	46368	32779	24576	19157	15283	12477	10378	8714	59474	26568	13589	8203	5419	3874	2806	2099	1664	8714
Symphoricarpos sp.	Caprifoliaceae	mixed	Deyholos M.	8	37.1	1950	1.5	6.3			HiSeq	90	20	13408726	2413570680	2356705089	141307	72003	37583	22947	15084	10487	7529	5466	4100	3031	69304	34420	14636	7863	4597	2958	2063	1366	1069	3031
Valeriana officianalis	Caprifoliaceae	mixed	Deyholos M.	8	72.32	1476	0.2	3.9
Valeriana officianalis	Caprifoliaceae	leaf	Deyholos M.	8	71.1	3744	0.9	6.1			HiSeq	90	20	9641576	1735483680	1705479837	88469	47583	28052	19013	13705	10334	8144	6509	5272	4268	40886	19531	9039	5308	3371	2190	1635	1237	1004	4268
Dianthus caryophyllus	Caryophyllaceae	mixed	Soltis D., Miles N.	5	105.25	2105	0.4	4.9	1.96	2.15
Dianthus sp.	Caryophyllaceae	mixed	Deyholos M.	8	48.3	2544	1.4	7.2			HiSeq	90	20	12358189	2224474020	2177997365	99223	52034	23537	12140	6736	3882	2372	1438	894	559	47189	28497	11397	5404	2854	1510	934	544	335	559
Honckenya peploides	Caryophyllaceae		Chase M.	6	136.9	3042	0.4	3	2.09	2.29
Polycarpaea repens	Caryophyllaceae	mixed	Kapralov and Filatov	6		144			1.97	1.66	HiSeq	90	20	16456182	2962112760	2901330781	116332	61181	35218	23193	16476	12290	9484	7465	5946	4799	55151	25963	12025	6717	4186	2806	2019	1519	1147	4799
Saponaria officianalis	Caryophyllaceae	mixed	Deyholos M.	8	30.1	1038	1.3	7			HiSeq	90	20	8991169	1618410420	1555808712	89111	53242	28993	17581	11210	7356	4955	3402	2350	1624	35869	24249	11412	6371	3854	2401	1553	1052	726	1624
Schiedea trinervis	Caryophyllaceae		Chase M.	6	13.2	378	0.4	2.6	2.06	2.24
Casuarina equisetifolia	Casuarinaceae	leaf	Soltis D.	5	30.798	1062	2.7	8.2	1.3	0.89	HiSeq	90	20	11174329	2011379220	1931974734	77007	47559	30633	22159	16691	12875	10166	8103	6439	5223	29448	16926	8474	5468	3816	2709	2063	1664	1216	5223
Casuarina glauca	Casuarinaceae	leaf	Leebens-Mack J.		32.22	537	0.4	6.2
Brexia madagascarensis	Celastraceae	leaf	Soltis D.	5	0.05	1	0		1.95	2.13
Brexia madagascarensis	Celastraceae	leaf	Soltis D.	5	115.5	2310	0.3	2.8	2.05	1.17
Catha edulis	Celastraceae	leaf	Chase M.	5	103.5	2070	0.7	4.1	2.24
Cephalotus follicularis	Cephalotaceae	leaf	Soltis D.	5	9	200	1.3	2.6	1.54	1.18	GA IIx	74	20	14098901	2086637348	1997557402	43868	27636	19337	14739	11697	9617	7929	6627	5618	4790	16232	8299	4598	3042	2080	1688	1302	1009	828	4790
Cephalotus follicularis	Cephalotaceae	leaf	Soltis D.		4.5	40.9091	1.5	6.5
Cephalotus follicularis	Cephalotaceae	leaf	Soltis D.		10	80	1.4	6.5
Cephalotus follicularis	Cephalotaceae	leaf	Soltis D.		8.7	104.819	1.4	5.9
Cephalotus follicularis	Cephalotaceae	leaf	Soltis D.		6	57.6923	1.6	5.5
Cephalotus follicularis	Cephalotaceae	leaf	Soltis D.		16	163.265	1.1	5.5
Cephalotus follicularis	Cephalotaceae	leaf	Soltis D.		3.6
Microthamnion kuetzigianum	Ceramiaceae	cells	Melkonian M.	11	26.6	1329	1.4	8.9			HiSeq	90		10139168	1825050240	1777203512	54184	40275	28476	22004	17570	14461	12024	10036	8421	7113	13909	11799	6472	4434	3109	2437	1988	1615	1308	7113
Microthamnion kuetzigianum	Ceramiaceae	cells	Melkonian M.	11	21.06	1170	1.4	8.9
Microthamnion kuetzigianum	Ceramiaceae	cells	Melkonian M.	11	25.05	1002	1.4	8.7
Microthamnion kuetzigianum	Ceramiaceae	cells	Melkonian M.	11	19.67	894	1.3	8.7
Microthamnion kuetzigianum	Ceramiaceae	cells	Melkonian M.	11	48.38	1935	1.3	8.6
Ceratophyllum demersum	Ceratophyllaceae	leaf	Soltis D.	7	23.34	161	1.5	7.3	1.8	1.14	GA IIx	74	20	13457430	1991699640	1907874066	122544	53835	22351	11469	6314	3714	2215	1376	873	555	68709	31484	10882	5155	2600	1499	839	503	318	555
Cercidiphyllum japonicum	Cercidiphyllaceae	leaf (Y)	Stevenson D.	5	481.5	10700	1.5	9	1.8	1.66	HiSeq	90	40	9809318	1765677240	1688062088	88603	50827	30551	21153	15700	12084	9550	7645	6276	5150	37776	20276	9398	5453	3616	2534	1905	1369	1126	5150
Pleurastrum insigne	Chaetophoraceae	cells	Melkonian M.	11	50.64	3376	1.5	9.2
Pleurastrum insigne	Chaetophoraceae	cells	Melkonian M.	11	45.36	3024	1.5	9.2			HiSeq	90	20	9821426	1767856680	1714534906	65269	46082	32992	25893	21100	17596	14952	12888	11148	9659	19187	13090	7099	4793	3504	2644	2064	1740	1489	9659
Stigeoclonium helveticum	Chaetophoraceae	cells	Melkonian M.	11	19.34	879	1.4	9.2
Stigeoclonium helveticum	Chaetophoraceae	cells	Melkonian M.	11	30.21	1119	1.4	9.1			HiSeq	90	20	7732568	1391862240	1256837049	65039	45907	30111	21951	16605	12855	10019	7935	6252	4943	19132	15796	8160	5346	3750	2836	2084	1683	1309	4943
Stigeoclonium helveticum	Chaetophoraceae	cells	Melkonian M.	11	28.2	1128	1.3	9
Stigeoclonium helveticum	Chaetophoraceae	cells	Melkonian M.	11	27.08	1083	1.3	9
Chaetosphaeridium globosum	Chaetosphaeridiaceae	cells	Melkonian M.	10	14.31	270	1.1	6.2
Chaetosphaeridium globosum	Chaetosphaeridiaceae	cells	Melkonian M.	10	20.67	272	0.9	5.5			GA IIx	74		8055334	1192189432	800809119	37100	25799	18778	14629	11874	9911	8329	7062	6040	5173	11301	7021	4149	2755	1963	1582	1267	1022	867	5173
Chara vulgaris	Characeae	cells	Melkonian M.	10							GA IIx	74	20	8768245	1297700260	956928301	103497	44106	22226	12973	8207	5473	3804	2733	2032	1556	59391	21880	9253	4766	2734	1669	1071	701	476	1556
Brachiomonas submarina	Chlamydomonadaceae	cells	Melkonian M.	11	41.5	1660	2	8.2
Brachiomonas submarina	Chlamydomonadaceae	cells	Melkonian M.	11	68.5	2740	2.1	8			HiSeq	90	30	12839218	2311059240	2028546809	54359	41383	30577	23997	19574	16301	13687	11546	9813	8379	12976	10806	6580	4423	3273	2614	2141	1733	1434	8379
Chlamydomonas bilatus	Chlamydomonadaceae	cells	Melkonian M.	11	62.28	1557	3.9	4.2
Chlamydomonas bilatus	Chlamydomonadaceae	cells	Melkonian M.	11	29.76	1488		4.2			HiSeq	90	20	7649778	1376960040	1325148929	66168	41932	26351	18682	13788	10434	8021	6299	4963	3955	24236	15581	7669	4894	3354	2413	1722	1336	1008	3955
Chlamydomonas bilatus	Chlamydomonadaceae	cells	Melkonian M.	11	24.43	1437		4.1
Chlamydomonas cribrum	Chlamydomonadaceae	cells	Melkonian M.	11	56.88	2370	0.9	7.7			HiSeq	90	20	6712915	1208324700	1151643334	55419	33639	20208	13911	10074	7615	5818	4559	3593	2827	21780	13431	6297	3837	2459	1797	1259	966	766	2827
Chlamydomonas cribrum	Chlamydomonadaceae	cells	Melkonian M.	11	54.72	2280	0.9	7.7
Chlamydomonas cribrum	Chlamydomonadaceae	cells	Melkonian M.	11	39.36	1968	0.9	7.7
Chlamydomonas moewusii	Chlamydomonadaceae	cells	Melkonian M.	11	39.86	3066	1.4	8.7
Chlamydomonas moewusii	Chlamydomonadaceae	cells	Melkonian M.	11	38.49	2961	1.4	8.7			HiSeq	90	20	6556991	1180258380	1127364877	41879	30281	20288	15097	11671	9155	7310	5912	4771	3973	11598	9993	5191	3426	2516	1845	1398	1141	798	3973
Chlamydomonas noctigama	Chlamydomonadaceae	cells	Melkonian M.	11	132.46	4906	1	7.1			HiSeq	90	20	7661487	1379067660	1339510080	65468	45503	30060	22054	16952	13469	10827	8914	7299	6045	19965	15443	8006	5102	3483	2642	1913	1615	1254	6045
Chlamydomonas noctigama	Chlamydomonadaceae	cells	Melkonian M.	11	143.15	5302	1	7
Chlamydomonas noctigama	Chlamydomonadaceae	cells	Melkonian M.	11	141.97	5258	1	7
Chloromonas oogama	Chlamydomonadaceae	cells	Melkonian M.	11	45.43	5048	1.6	7.7
Chloromonas oogama	Chlamydomonadaceae	cells	Melkonian M.	11	30.74	3416	1.6	7.7
Chloromonas oogama	Chlamydomonadaceae	cells	Melkonian M.	11	36.96	3360	1.6	7.6			HiSeq	90	20	6138490	1104928200	1044896172	34895	24490	14805	10092	7196	5322	4023	3078	2404	1843	10405	9685	4713	2896	1874	1299	945	674	561	1843
Chloromonas perforata	Chlamydomonadaceae	cells	Melkonian M.	11	50.24	948	2.2	7.9			HiSeq	90	20	8992029	1618565220	1565489341	52605	36852	25589	19656	15762	13082	10982	9293	7926	6806	15753	11263	5933	3894	2680	2100	1689	1367	1120	6806
Chloromonas perforata	Chlamydomonadaceae	cells	Melkonian M.	11	43.46	820	2.2	7.9
Chloromonas reticulata	Chlamydomonadaceae	cells	Melkonian M.	11	59.34	2580	1.9	8.9
Chloromonas reticulata	Chlamydomonadaceae	cells	Melkonian M.	11	69.93	3330	1.9	8.8			HiSeq	90	20	7087135	1275684300	1223490285	76263	53588	35038	25408	19080	14743	11552	9237	7397	5973	22675	18550	9630	6328	4337	3191	2315	1840	1424	5973
Chloromonas reticulata	Chlamydomonadaceae	cells	Melkonian M.	11	111.93	3025	1.9	8.8
Chloromonas subdivisa	Chlamydomonadaceae	cells	Melkonian M.	11	100.08	3336	2.3	7.3			HiSeq	90	20	9287113	1671680340	1617140030	132956	66975	36312	22256	14476	9714	6792	4821	3507	2582	65981	30663	14056	7780	4762	2922	1971	1314	925	2582
Chloromonas subdivisa	Chlamydomonadaceae	cells	Melkonian M.	11	125.01	4167	2.2	7.2
Heterochlamydomonas inaequalis	Chlamydomonadaceae	cells	Melkonian M.	11	64.37	3388	1.5	7.8			HiSeq	90	20	8586968	1545654240	1497160736	47082	35481	26914	21860	18267	15509	13393	11576	10134	8916	11601	8567	5054	3593	2758	2116	1817	1442	1218	8916
Heterochlamydomonas inaequalis	Chlamydomonadaceae	cells	Melkonian M.	11	68.76	3619	1.5	7.7
Lobomonas rostrata	Chlamydomonadaceae	cells	Clarke N.	15	52.8	2640	1.2	7.7			HiSeq	90	20	8332192	1499794560	1389358193	63752	48210	32871	24023	18464	14447	11480	9235	7512	6075	15542	15339	8848	5559	4017	2967	2245	1723	1437	6075
Sarcandra glabra	Chloranthaceae	leaf	Chen T.								GA IIx	75	20	10924242	1638636300	1186566648	57897	34546	22663	16733	13172	10751	9026	7646	6531	5631	23351	11883	5930	3561	2421	1725	1380	1115	900	5631
Chlorella minutissima	Chlorellaceae	cells	Clarke N.	15	27.04	372	0.9	8.3
Chlorella minutissima	Chlorellaceae	cells	Clarke N.	15	9	360	0.9	7.8
Chlorella minutissima	Chlorellaceae	cells	Clarke N.	15	5.04	252	0.9	6.8
Chlorella minutissima	Chlorellaceae	cells	Clarke N.	15	3.7	148	0.9	3.7
Chlorella minutissima*	Chlorellaceae	cells	Clarke N.	15	27.04	284.632	0.9	7.22456			HiSeq	90	27.04	15648013	2816642340	2493545603	37444	24838	14971	9361	6164	4294	3062	2273	1698	1263	12606	9867	5610	3197	1870	1232	789	575	435	1263
Neochloris oleoabundans	Chlorococcaceae	cells	Clarke N.	15	55.17	1170	1.4	8.3
Neochloris oleoabundans	Chlorococcaceae	cells	Clarke N.	15	20.07	669	1.4	8.1
Neochloris oleoabundans*	Chlorococcaceae	cells	Clarke N.	15	30	936.33	1.4	8.23333			HiSeq	90	30	17421281	3135830580	2895409220	49636	32546	22302	16866	13733	11563	9922	8577	7482	6623	17090	10244	5436	3133	2170	1641	1345	1095	859	6623
Tetraselmis chui	Chlorodendraceae	cells	Clarke N.	15	37.26	860	1.5	7
Tetraselmis chui	Chlorodendraceae	cells	Clarke N.	15	11.46	382	1.5	6.9
Tetraselmis chui*	Chlorodendraceae	cells	Clarke N.	15	30	606.919	1.5	6.96667			HiSeq	90	30	18124032	3262325760	3052799060	78128	45148	29411	21548	16630	13206	10857	9027	7550	6298	32980	15737	7863	4918	3424	2349	1830	1477	1252	6298
Chlorokybus atmophyticus	Chlorokybaceae	cells	Melkonian M.	10							GA IIx	74	20	8402091	1243509468	1158256814	30660	19829	14951	12145	10234	8838	7711	6879	6129	5510	10831	4878	2806	1911	1396	1127	832	750	619	5510
Pediastrum duplex	Chlorophyceae	cells	Melkonian M.	11	26.58	1329	1.4	9			HiSeq	90	20	7444890	1340080200	1268579164	54869	40994	27626	20154	15410	12098	9745	7901	6472	5362	13875	13368	7472	4744	3312	2353	1844	1429	1110	5362
Pediastrum duplex	Chlorophyceae	cells	Melkonian M.	11	53.6	1190	1	3.9			HiSeq	90	20	7444890	1340080200	1268579164	54869	40994	27626	20154	15410	12098	9745	7901	6472	5362	13875	13368	7472	4744	3312	2353	1844	1429	1110	5362
Neochlorosarcina sp.	Chlorosarcinaceae	cells	Melkonian M.	8							GA IIx	74	20	9382301	1388580548	826156041	29078	18954	13199	9942	7647	5932	4724	3739	3018	2400	10124	5755	3257	2295	1715	1208	985	721	618	2400
Chroomonas sp.	Chroomonadaceae	cells	Melkonian M.	11	33.29	1752		8			HiSeq	90	20	6180895	1112561100	1050499706	75063	47169	26912	17842	12699	9352	7060	5398	4144	3203	27894	20257	9070	5143	3347	2292	1662	1254	941	3203
Chroomonas sp.	Chroomonadaceae	cells	Melkonian M.	11	28.02	1401	3.3	7.8
Cistus inflatus	Cistaceae	leaf	Leebens-Mack J.	5	63.14	1148	1.6	7.3	0.59	1.4
Cleome gynandra	Cleomaceae	leaf (Y)	Covshoff S.	12	67.49	1436	1.4	7.6	2.16		HiSeq	90	30	11563329	2081399220	2043799110	113090	63944	30394	15958	9156	5336	3302	2031	1259	812	49146	33550	14436	6802	3820	2034	1271	772	447	812
Cleome gynandra	Cleomaceae	leaf (M)	Covshoff S.	12	48.24	1556	1.3	6.9	2.13		HiSeq	90	30	12418538	2235336840	2197403439	73829	46834	31431	23269	18028	14370	11689	9643	8037	6747	26995	15403	8162	5241	3658	2681	2046	1606	1290	6747
Cleome violaceae	Cleomaceae	leaf	Pires C.	5	66.3	1326	0.2	4.6	2.09	2.27
Cleome violaceae	Cleomaceae	leaf	Pires C.	15	12	375	1.8	6.8			HiSeq	90	20	7184120	1293141600	1221588209	64507	39022	22933	15438	10763	7785	5700	4132	2999	2176	25485	16089	7495	4675	2978	2085	1568	1133	823	2176
Cleome viscosa	Cleomaceae	leaf (M)	Covshoff S.	12	50.3	1048	1.2	6.1	2.16		HiSeq	90	30	11342366	2041625880	1983595211	61010	40047	26703	19760	15355	12314	10070	8411	7135	5993	20963	13344	6943	4405	3041	2244	1659	1276	1142	5993
Clethra barbinervis	Clethraceae	mixed	Leebens-Mack J.	5	60.38	2415	1.5	7.2	1.88	1.46
Closterium lunula	Closteriaceae	cells	Melkonian M.	11	39.4	197	1.6	7.6			HiSeq	90	30	10989654	1978137720	1249314946	85693	37294	18165	10206	6198	3780	2480	1661	1123	774	48399	19129	7959	4008	2418	1300	819	538	349	774
Closterium lunula	Closteriaceae	cells	Melkonian M.	11	39.4	197	1.4	7.2
Clusia guttifera	Clusiaceae	leaf (Y)	Soltis D.	3	0	0	0		2.09	1.83
Garcinia livingstonei	Clusiaceae	leaf	Chase M.	6	30.3	606	1.5	7.1	1.67	0.72	HiSeq	90	20	14835664	2670419520	2606212716	142475	66765	29300	16404	10138	6510	4338	2913	1976	1332	75710	37465	12896	6266	3628	2172	1425	937	644	1332
Garcinia oblongiflolia	Clusiaceae	leaf (Y)	Chen T.		31.9	580	1.8	8			HiSeq	90	20	9378587	1688145660	1618785779	66248	39452	25385	18307	13924	10939	8835	7244	5952	4980	26796	14067	7078	4383	2985	2104	1591	1292	972	4980
Colchicum autumnale	Colchicaceae	mixed	Deyholos M.	8	39.6	1041	0.3	6.7			GA IIx	74		8845879	1309190092	1020771331	89267	36783	18735	10992	6999	4641	3201	2286	1667	1229	52484	18048	7743	3993	2358	1440	915	619	438	1229
Colchicum autumnale	Colchicaceae	belowground	Deyholos M.	8	56.6	1953	1.4	7.8			HiSeq	90	20	8527159	1534888620	1482321500	114384	50900	23959	13302	8070	5131	3414	2357	1668	1208	63484	26941	10657	5232	2939	1717	1057	689	460	1208
Colchicum autumnale	Colchicaceae	mixed	Deyholos M.	8	68.9	2376	1.4	7.5			HiSeq	90	20	8861192	1595014560	1547568726	172301	70040	30043	15510	8889	5410	3536	2328	1571	1092	102261	39997	14533	6621	3479	1874	1208	757	479	1092
Gloriosa superba	Colchicaceae	mixed	Deyholos M.	8	48.8	2571	1.7	7.9			HiSeq	90	20	10282078	1850774040	1797548254	98699	57752	33048	22131	15899	11803	8968	6959	5445	4298	40947	24704	10917	6232	4096	2835	2009	1514	1147	4298
Gloriosa superba	Colchicaceae	mixed	Deyholos M.	8	56.7	2985	1.6	7.8
Coleochaete scutata	Coleochaetaceae	cells	Melkonian M.	5	6.96	174	1.3	7.5	1.03	0.94
Coleochaete scutata	Coleochaetaceae	cells	Melkonian M.	18	13.95	168	1.7	8.5
Coleochaete scutata	Coleochaetaceae	cells	Melkonian M.	18	7.87	183	1.5	8
Coleochaete scutata	Coleochaetaceae	cells	Melkonian M.	18	6.44	157	1.4	8
Coleochaete scutata	Coleochaetaceae	cells	Melkonian M.	18	8	200	1.5	7.6
Coleochaete scutata	Coleochaetaceae	cells	Melkonian M.	18	6.54	153	1.6	6.2			GA IIx	74		8405079	1243951692	1007719939	46937	30634	22249	17717	14681	12549	10902	9568	8438	7482	16303	8385	4532	3036	2132	1647	1334	1130	956	7482
Combretum molle	Combretaceae	leaf	Chase M.		8.7	174	0	3.7
Terminalia neotaliala	Combretaceae	leaf	Chase M.	6	81.7	1816	1.4	7.9	1.69		HiSeq	90	20	9835873	1770457140	1733340602	117122	62819	30420	18378	11994	8129	5628	3935	2786	1997	54303	32399	12042	6384	3865	2501	1693	1149	789	1997
Tradescantia virginiana	Commelinaceae	mixed	Deyholos M.	8	21.2	732	1	4.1
Cuscuta pentagonia	Convolvulaceae	leaf	Westwood J.	5	66.2	1323	2.5	8.5	2.18	2.5	GA IIx	73.5	30	13677543	2010598821	1906585098	119681	59212	34670	22804	16352	12159	9422	7513	6162	5113	60469	24542	11866	6452	4193	2737	1909	1351	1049	5113
Ipomoea coccinea	Convolvulaceae	leaf	Beaucom R.	5	111.9	1865	1.1	6.8	2.09	2.41	GA IIx	73.5	30	11381824	1673128128	1593218756	51680	35290	25454	20457	17141	14794	12902	11410	10122	9024	16390	9836	4997	3316	2347	1892	1492	1288	1098	9024
Ipomoea hederacea	Convolvulaceae	leaf	Beaucom R.	5	66.1	1101	1.1	6.5	0.05	2.42	GA IIx	74	30	14450072	2138610656	2056417486	67955	43155	30299	23528	19247	16286	14013	12240	10728	9426	24800	12856	6771	4281	2961	2273	1773	1512	1302	9426
Ipomoea indica	Convolvulaceae	leaf	Beaucom R.	5	147.3	2455	1.2	6.9	2.16	2.4	GA IIx	73.5	30	13339116	1960850052	1882762371	72921	45162	31508	24307	19616	16314	13766	11779	10219	8901	27759	13654	7201	4691	3302	2548	1987	1560	1318	8901
Ipomoea lindheimeri	Convolvulaceae	leaf	Beaucom R.	5	142.8	2380	1.4	7.5	2.11	2.25	GA IIx	73.5	30	12611063	1853826261	1710825405	64095	41261	28746	22285	18085	15196	12929	11094	9592	8368	22834	12515	6461	4200	2889	2267	1835	1502	1224	8368
Ipomoea lobata	Convolvulaceae	leaf	Beaucom R.	5	256.2	4270	1.7	7.5	2.09	2.39	GA IIx	73.5	30	9643135	1417540845	1356104056	48815	33372	24441	19606	16503	14170	12340	10814	9521	8421	15443	8931	4835	3103	2333	1830	1526	1293	1100	8421
Ipomoea nil	Convolvulaceae	leaf	Beaucom R.	5	89.7	1495	1	6.5	2.13	2.38	GA IIx	74	30	11772381	1742312388	1675374661	59753	38824	27473	21564	17622	14840	12716	11006	9614	8418	20929	11351	5909	3942	2782	2124	1710	1392	1196	8418
Ipomoea pubescens	Convolvulaceae	leaf	Beaucom R.	5	32.6	544	1.7	7.5	1.95	2.36	GA IIx	73.5	25	17882508	2628728676	2509974592	71795	45645	32099	24917	20276	16976	14571	12594	11012	9609	26150	13546	7182	4641	3300	2405	1977	1582	1403	9609
Ipomoea purpurea	Convolvulaceae	mixed	Beaucom R.	5	124.5	2075	1.7	7.9	2.08	2.36	GA IIx	73.5	30	13087472	1923858384	1855843132	77298	48839	33881	26270	21366	17814	15077	12991	11248	9847	28459	14958	7611	4904	3552	2737	2086	1743	1401	9847
Ipomoea purpurea	Convolvulaceae	leaf	Beaucom R.	5	36.9	164	0.7	5.3	2.17	2.04	GA IIx	74	20	13660746	2021790408	1937925808	55791	35592	25148	19430	15560	12763	10493	8540	6970	5644	20199	10444	5718	3870	2797	2270	1953	1570	1326	5644
Ipomoea quamoclit	Convolvulaceae	leaf	Beaucom R.	5	73.2	366	1	5.7	2.13	2.3	GA IIx	74	20	15273398	2260462904	2172524391	51577	34765	24811	19554	16039	13460	11440	9846	8482	7386	16812	9954	5257	3515	2579	2020	1594	1364	1096	7386
Coriaria nepalensis	Coriariaceae	leaf	Chase M.	6	183.6	4080	2	8.4	2.11	2	HiSeq	90	20	10677304	1921914720	1882612582	136030	67859	36725	22466	14402	9717	6831	4994	3690	2756	68171	31134	14259	8064	4685	2886	1837	1304	934	2756
Alangium chinense	Cornaceae	leaf	Chase M.	6	98.3	2184	1	5.5	1.76		HiSeq	90	20	11867628	2136173040	2094759421	131015	74750	39338	24452	16321	11374	8089	5875	4307	3140	56265	35412	14886	8131	4947	3285	2214	1568	1167	3140
Camptotheca acuminata	Cornaceae	leaf (Y)	Chen T.		176.55	3210	1.4	8.2			HiSeq	90	40	13333334	2400000120	2362049956	291001	188562	95549	51464	28649	16667	10142	6182	3874	2473	102439	93013	44085	22815	11982	6525	3960	2308	1401	2473
Cornus florida	Cornaceae	leaf	Soltis D., Miles N.	5	52.2	1160	1.1	6.1	1.07	0.8
Nyssa ogeche	Cornaceae	leaf (Y)	Soltis D.	5	60.72	1104	1.6	8.5
Crassula perforata	Crassulaceae	leaf (Y)	Soltis D.	5	11.28	240	1.4	6.3	1.94	2.17
Crassula perforata	Crassulaceae	leaf (Y)	Soltis D.	5	8.85	177	1.1	6.3
Crassula perforata*	Crassulaceae	leaf	Soltis D.		19	208.722	1.27368	6.3			HiSeq	90	19	13797314	2483516520	2430798989	92204	52469	31557	21361	15355	11537	8786	6880	5371	4239	39735	20912	10196	6006	3818	2751	1906	1509	1132	4239
Kalanchoe crenato-diagremontiana	Crassulaceae	leaf (Y)	Soltis D.	8	5.09	113	1.8	5.3	2.15	1.68
Kalanchoe crenato-diagremontiana	Crassulaceae	leaf (Y)	Soltis D.	5	7.335	163	1.6	7.7	2.07	1.29
Kalanchoe crenato-diagremontiana	Crassulaceae	leaf (Y)	Soltis D.	5	17.37	386	1.5	8.3
Kalanchoe crenato-diagremontiana*	Crassulaceae	leaf (Y)	Soltis D.		20	229.2	1.55	8			HiSeq	90	20	13339198	2401055640	2346941958	133258	66348	37224	24244	17000	12485	9533	7353	5715	4530	66910	29124	12980	7244	4515	2952	2180	1638	1185	4530
Rhodiola rosea	Crassulaceae	mixed	Deyholos M.	8	109.7	3783	1.5	7.3			HiSeq	90	20	9471363	1704845340	1657776706	88366	53673	34313	24429	18340	14106	11101	8900	7204	5876	34693	19360	9884	6089	4234	3005	2201	1696	1328	5876
Cryptomonas curvata	Cryptomonadaceae	cells	Melkonian M.	11	24.55	1023	3.5	7.2			HiSeq	90	20	7819865	1407575700	1358918818	68006	41410	23769	15518	10323	6968	4790	3267	2292	1612	26596	17641	8251	5195	3355	2178	1523	975	680	1612
Psiguria tambensis	Cucurbitaceae	leaf	Soltis D., Miles N.	3	97.8	2445	0	2.5	2.14	2.23
Thladiantha villosula	Cucurbitaceae	leaf	Chase M.	5	94.3	1885	0.2	5.3	2.17	2.09	HiSeq	90	40	13408656	2413558080	2372983177	73726	43049	21713	12282	7263	4308	2479	1374	762	419	30677	21336	9431	5019	2955	1829	1105	612	343	419
Trichosanthes kirilowii	Cucurbitaceae	mixed	Deyholos M.	8	52.82	852	0.1	3.3
Cunonia capensis	Cunoniaceae	leaf	McLellan T.	5	102	371	1.5	9.4			GA IIx	74	30	15877418	2349857864	2270581244	74102	43284	27762	21316	17601	15007	13038	11452	10153	8983	30818	15522	6446	3715	2594	1969	1586	1299	1170	8983
Cryptomeria japonica	Cupressaceae	mixed	Deyholos M.	8	47.6	1641	1.2	5.8			HiSeq	90	20	11653499	2097629820	2047820395	113321	62312	36012	24308	17616	13299	10427	8293	6684	5401	51009	26300	11704	6692	4317	2872	2134	1609	1283	5401
Cunninghamia lanceolata	Cupressaceae	mixed	Graham S.	5	13.42	244	1.7	8.1	1.64	0.86
Cunninghamia lanceolata	Cupressaceae	mixed	Deyholos M.	8	111.6	3849	1.6	7.1			HiSeq	90	20	11111205	2000016900	1950889591	127745	65802	35602	23317	16406	12061	9085	7006	5525	4364	61943	30200	12285	6911	4345	2976	2079	1481	1161	4364
Cunninghamia lanceolata	Cupressaceae	mixed	Graham S.	5	5.15	206	1.9	8.2
Cunninghamia lanceolata*	Cupressaceae	mixed	Graham S.	6	18.57	232.125	1.75547	8.12773			GA IIx	74	18.57	15012899	2221909052	2129453516	68622	38455	25679	19395	15442	12759	10798	9311	8125	7066	30167	12776	6284	3953	2683	1961	1487	1186	1059	7066
Glyptostrobus pensilis	Cupressaceae	mixed	Graham S.	5	24	400	1.5	8.3	1.86	1.25	GA IIx	74	20	19910035	2946685180	2823769007	57227	38423	28148	22427	18664	15806	13790	12187	10896	9806	18804	10275	5721	3763	2858	2016	1603	1291	1090	9806
Juniperus scopulorum	Cupressaceae	mixed	Graham S.	5	76.32	1272	1.5	7.8	1.82	1.05	GA IIx	74	20	16439472	2433041856	2333490101	61299	39863	26535	19378	14685	11482	9162	7416	5992	4906	21436	13328	7157	4693	3203	2320	1746	1424	1086	4906
Sequoia sempervirens	Cupressaceae	mixed	Deyholos M.	8	39	1344	1.5	7.5			HiSeq	90	20	8593789	1546882020	1490058441	70762	36217	19142	11897	7964	5553	3922	2837	2031	1474	34545	17075	7245	3933	2411	1631	1085	806	557	1474
Sequoiadendron giganteum	Cupressaceae	mixed	Stewart N.	5	62.55	1390	0.9	6.5	1.85	0.58
Taiwania cryptomerioides	Cupressaceae	mixed	Graham S.	5	6.765	123	1.5	7.6	1.92	1.99
Thuja plicata	Cupressaceae	mixed	Graham S.	5	28.98	305	1.3	7.9	1.49	0.51	GA IIx	74	9	13198681	1953404788	1869105148	48208	32290	23303	18574	15448	13325	11667	10366	9272	8288	15918	8987	4729	3126	2123	1658	1301	1094	984	8288
Thujopsis dolabrata	Cupressaceae	mixed	Graham S.	5	29.88	498	1.7	9	1.77	1.03	GA IIx	74	20	13534378	2003087944	1790733526	56413	37421	26832	21179	17410	14769	12759	11201	9873	8783	18992	10589	5653	3769	2641	2010	1558	1328	1090	8783
Curtisia dentata	Curtisiaceae	leaf	McLellan T.	5	36.85	134	1.6	9.3			GA IIx	73.5	20	12049714	1771307958	1708233121	211242	88850	36214	15254	6849	3471	1858	1071	636	411	122392	52636	20960	8405	3378	1613	787	435	225	411
Cyathea/Alsophilla spinulosa	Cyatheaceae	leaf	Chen T.								GA IIx	75	20	11475468	1721320200	1195652159	63958	40601	26316	18602	13762	10500	8022	6240	4884	3845	23357	14285	7714	4840	3262	2478	1782	1356	1039	3845
Cycas micholitzii	Cycadaceae	leaf	Chen T.								GA IIx	75	20	10941366	1641204900	1271015516	54202	32779	21553	15999	12580	10237	8516	7202	6144	5176	21423	11226	5554	3419	2343	1721	1314	1058	968	5176
Cyclanthus bipartitus	Cyclanthaceae	leaf	Chase M.	6	60.1	1335	0.3	4.1	2.04	2.32
Ludovia sp.	Cyclanthaceae	mixed	Leebens-Mack J.		38.976	1344	1.8	7.8			HiSeq	90	20	12722943	2290129740	2184871309	70120	42781	27449	19878	15299	12171	9790	8021	6665	5528	27339	15332	7571	4579	3128	2381	1769	1356	1137	5528
Cyperus iria	Cyperaceae		Stewart N.	5	12.7	318	1.2	5.9	1.94	1.23
Cyperus papyrus	Cyperaceae	mixed	Deyholos M.	5	13.7	274	0.7	5.3	1.77	0.78
Cyperus papyrus	Cyperaceae	mixed	Deyholos M.	8	34.5	1818	1.7	7.2			HiSeq	90	20	13333334	2400000120	2353210556	70302	43091	27884	20157	15288	12111	9799	8025	6594	5507	27211	15207	7727	4869	3177	2312	1774	1431	1087	5507
Lepidosperma gibsonii	Cyperaceae	mixed	Smithson A.		30.66	730	1.1	6.9			HiSeq	90	20	13051265	2349227700	2270715168	99928	53582	32157	21918	15840	12038	9332	7397	6012	4891	46346	21425	10239	6078	3802	2706	1935	1385	1121	4891
Mapania palustris	Cyperaceae	leaf	Soltis D.	5	92.4	1680	1	6.1	2.11	1.93	HiSeq	90	40	6895787	1241241660	1182123320	80771	48286	29382	20252	14849	11159	8510	6622	5134	4025	32485	18904	9130	5403	3690	2649	1888	1488	1109	4025
Mapania palustris	Cyperaceae	leaf	Soltis D.	5	5.39	98	1.2	6.9
Daphniphyllum macropodum	Daphniphyllaceae	mixed	Chase M.	5	67.41	1498	0.7	8	0.37	0.35	HiSeq	90	30	9794445	1763000100	1685441134	64527	39947	24982	17247	12516	9267	7077	5467	4229	3317	24580	14965	7735	4731	3249	2190	1610	1238	912	3317
Dasypogon obliquifolius	Dasypogonaceae	mixed	Smithson A.		2.666	62	0.8	6.6
Dasypogon obliquifolius	Dasypogonaceae	mixed	Smithson A.		2.132	52	2.2	5.7
Megaceros/Nothoceros aenigmaticus	Dendrocerotaceae	leaf	Villarreal J.	10	27.45	584	1.7	7.1			HiSeq	90		2931637	527694660	497327801	72865	44056	29303	21490	16473	12985	10524	8529	7058	5926	28809	14753	7813	5017	3488	2461	1995	1471	1132	5926
Megaceros/Nothoceros aenigmaticus	Dendrocerotaceae	leaf	Villarreal J.	10	12.5	266	1.2	6.4
Megaceros/Nothoceros aenigmaticus	Dendrocerotaceae	leaf	Villarreal J.	10	3.29	70	0.3	5.2
Megaceros/Nothoceros aenigmaticus	Dendrocerotaceae	leaf	Villarreal J.	10	21.609	147	1.4	7.5
Megaceros/Nothoceros aenigmaticus	Dendrocerotaceae	leaf	Villarreal J.	10	14.1728	82.4	1.5	7.4
Bambusina borreri	Desmidiaceae	cells	Melkonian M.	11	13	260	1.6	7.7
Bambusina borreri	Desmidiaceae	cells	Melkonian M.	11	30.9	206	1.1	7.1			HiSeq	90	30	11068464	1992323520	1774790420	101072	49911	27758	17405	11638	8228	6052	4544	3508	2736	51161	22153	10353	5767	3410	2176	1508	1036	772	2736
Cosmarium broomei	Desmidiaceae	cells	Melkonian M.	10	17.33	403	1.6	6.6
Cosmarium broomei	Desmidiaceae	cells	Melkonian M.	10	17.53	373	1.5	6.6
Cosmarium broomei	Desmidiaceae	cells	Melkonian M.	10	8.85	632	1.6	5.4			GA IIx	74		8952554	1324977992	924635519	137208	81529	50855	33815	23939	17902	14001	11280	9254	7686	55679	30674	17040	9876	6037	3901	2721	2026	1568	7686
Cosmarium granatum	Desmidiaceae	cells	Melkonian M.	11	23.18	644	1.8	7.4			HiSeq	90	20	7553681	1359662580	1298307270	55991	38246	24326	16805	12145	9018	6897	5283	4098	3174	17745	13920	7521	4660	3127	2121	1614	1185	924	3174
Cosmarium granatum	Desmidiaceae	cells	Melkonian M.	11	21.98	666	1.7	7.2
Cosmarium ochthodes	Desmidiaceae	cells	Melkonian M.	11	30.89	461	2.1	8			HiSeq	90	20	11352423	2043436140	1991887898	150597	77716	42531	26289	17331	11999	8576	6313	4644	3470	72881	35185	16242	8958	5332	3423	2263	1669	1174	3470
Cosmarium ochthodes	Desmidiaceae	cells	Melkonian M.	11	38.9	778	1.7	5.9
Cosmarium tinctum	Desmidiaceae	cells	Melkonian M.	10	26.52	78	1.4	7.5			HiSeq	90	25	9131705	1643706900	1350516229	50645	37045	26269	20115	16053	13114	10973	9282	7904	6778	13600	10776	6154	4062	2939	2141	1691	1378	1126	6778
Cosmarium tinctum	Desmidiaceae	cells	Melkonian M.	10	18.6	60	2.7	7.2
Cosmocladium cf. constrictum	Desmidiaceae	cells	Melkonian M.	10	21.78	121	2.1	9.2			HiSeq	90	21	10665758	1919836440	1686598912	44952	30440	22153	17502	14372	12108	10367	9010	7896	6950	14512	8287	4651	3130	2264	1741	1357	1114	946	6950
Cosmocladium cf. constrictum	Desmidiaceae	cells	Melkonian M.	10	21.12	96	1.9	8.9
Cosmocladium cf. constrictum	Desmidiaceae	cells	Melkonian M.	10	23.76	108	1.9	8.3
Desmidium aptogonum	Desmidiaceae	cells	Melkonian M.	11	20.42	638	2.4	8.1			HiSeq	90	20	8956655	1612197900	1560089942	55698	36101	23545	17082	13062	10388	8449	7002	5877	4943	19597	12556	6463	4020	2674	1939	1447	1125	934	4943
Desmidium aptogonum	Desmidiaceae	cells	Melkonian M.	11	24.29	694	1.9	7.7
Micrasterias fimbriata	Desmidiaceae	cells	Melkonian M.	11	29.12	91	2	7.7
Micrasterias fimbriata	Desmidiaceae	cells	Melkonian M.	11	28.48	89	2.3	6.9			HiSeq	90	26	12814583	2306624940	1868803226	69711	43920	29765	22175	17334	13961	11454	9562	8046	6800	25791	14155	7590	4841	3373	2507	1892	1516	1246	6800
Onychonema laeve	Desmidiaceae	cells	Melkonian M.	11	13.43	179	2	7.9
Onychonema laeve	Desmidiaceae	cells	Melkonian M.	11	11.03	147	2	7.9
Onychonema laeve	Desmidiaceae	cells	Melkonian M.	11	13.88	185	2	7.8
Onychonema laeve*	Desmidiaceae	cells	Melkonian M.	11	23	163.515	2	7.9			HiSeq	90	23	10537244	1896703920	1602154645	56337	36744	25692	19772	15874	13167	11067	9503	8201	7126	19593	11052	5920	3898	2707	2100	1564	1302	1075	7126
Phymatodocis nordstedtiana	Desmidiaceae	cells	Melkonian M.	11	37.44	936	1.7	7.3			HiSeq	90	30	11148970	2006814600	1756738155	41355	28992	20985	16468	13386	11241	9590	8285	7196	6312	12363	8007	4517	3082	2145	1651	1305	1089	884	6312
Phymatodocis nordstedtiana	Desmidiaceae	cells	Melkonian M.	11	35.52	888	1.7	7.3
Staurastrum sebaldi	Desmidiaceae	cells	Melkonian M.	11	38	2000	2.4	7.9			HiSeq	90	20	7860981	1414976580	1360551950	57880	37601	24885	17976	13643	10613	8374	6729	5442	4440	20279	12716	6909	4333	3030	2239	1645	1287	1002	4440
Staurastrum sebaldi	Desmidiaceae	cells	Melkonian M.	11	33.57	1865	2.4	7.8
Staurastrum sebaldi	Desmidiaceae	cells	Melkonian M.	11	30.03	1820	2.4	7.8
Staurodesmus omearii	Desmidiaceae	cells	Melkonian M.	10	13.15	263	2.1	8.2
Staurodesmus omearii	Desmidiaceae	cells	Melkonian M.	10	12.6	252	2.6	7.8
Staurodesmus omearii	Desmidiaceae	cells	Melkonian M.	10	10	200	1.8	7.3
Staurodesmus omearii	Desmidiaceae	cells	Melkonian M.	10	12.4	248	2.3	6.3
Staurodesmus omearii*	Desmidiaceae	cells	Melkonian M.	10	25	257.599	2.34	8.008			HiSeq	90	25	11115089	2000716020	1766401852	47704	35941	27772	22797	19186	16565	14449	12666	11173	9908	11763	8169	4975	3611	2621	2116	1783	1493	1265	9908
Xanthidium antilopaeum	Desmidiaceae	cells	Melkonian M.	11	7.94	248	1.9	7.9
Xanthidium antilopaeum	Desmidiaceae	cells	Melkonian M.	11	11.84	370	1.7	7.7
Xanthidium antilopaeum	Desmidiaceae	cells	Melkonian M.	11	7.25	250	1.6	7.6
Xanthidium antilopaeum*	Desmidiaceae	cells	Melkonian M.	11	20	297.663	1.725	7.725			HiSeq	90	20	9860657	1774918260	1708623774	150008	72213	36905	21420	13331	8675	5989	4149	3004	2197	77795	35308	15485	8089	4656	2686	1840	1145	807	2197
Galax urceolata	Diapensiaceae	leaf	Servick	5	91.44	2032	1.1	9.4	1.99	1.47	HiSeq	90	40	9707582	1747364760	1663282312	97357	53661	31448	20769	14639	10857	8263	6386	5017	4023	43696	22213	10679	6130	3782	2594	1877	1369	994	4023
Galax urceolata	Diapensiaceae	leaf	Servick	5	22.59	502	1.1	7.3	1.84	1.25	HiSeq	90	22	9647946	1736630280	1657450130	80294	49168	30351	20835	15059	11323	8708	6868	5470	4444	31126	18817	9516	5776	3736	2615	1840	1398	1026	4444
Alluaudia ascendens	Didiereaceae	leaf	Soltis D.	5	0	0	0		2.02	1.3
Dillenia indica	Dilleniaceae	leaf	Soltis D.	7	107.3	1132	1.7	9.2	2.08	1.9	GA IIx	74		15252964	2257438672	2181031590	95720	57581	38923	28822	22260	17653	14416	11938	9897	8368	38139	18658	10101	6562	4607	3237	2478	2041	1529	8368
Dioscorea villosa	Dioscoreaceae	mixed	Deyholos M.	8	26.8	705	2.4	7			GA IIx	74		9245692	1368362416	1039189581	81346	46743	30495	22773	17919	14654	12238	10267	8703	7465	34603	16248	7722	4854	3265	2416	1971	1564	1238	7465
Crustomastix stigmata	Dolichomastigaceae	cells	Melkonian M.	11	24.16	302	0.4	6.6
Doryanthes palmeri	Doryanthaceae		Pires C.	5	1.215	27	1.3	3.3	2.08	0.46
Drosophyllum lustitanicum	Drosophyllaceae		Chase M.	5	5.2	104	1.2	4.9	1.84	2.35
Drosophyllum lustitanicum	Drosophyllaceae	leaf	Chase M.	6	6.5	144	1	4.7	1.92	2.03
Asteromonas gracilis	Dunaliellaceae	cells	Melkonian M.	11	40	2105	1.6	7.8			HiSeq	90	20	11745044	2114107920	2053600461	63817	44593	30906	23314	18297	14634	11812	9637	7932	6454	19224	13687	7592	5017	3663	2822	2175	1705	1478	6454
Asteromonas gracilis	Dunaliellaceae	cells	Melkonian M.	11	38.48	2025	1.5	7.7
Asteromonas gracilis	Dunaliellaceae	cells	Melkonian M.	11	44.65	2350	1.6	7.6
Asteromonas gracilis	Dunaliellaceae	cells	Melkonian M.	11	36.77	1935	1.5	7.6
Asteromonas gracilis	Dunaliellaceae	cells	Melkonian M.	11	114	939	0	1.9
Asteromonas gracilis	Dunaliellaceae	cells	Melkonian M.	11	42.36	1059	0	1.8
Asteromonas gracilis	Dunaliellaceae	cells	Melkonian M.	11	34.08	852	0	1.8
Diospyros malabarica	Ebenaceae	leaf	Soltis D.	5	15.84	264	1.4	6.6	1.2
Diospyros malabarica	Ebenaceae	leaf	Soltis D.	5	48.3	966	1.4	6.8			GA IIx	74	30	14316327	2118816396	2030295305	50231	33746	24913	20109	16905	14550	12715	11149	9853	8783	16485	8833	4804	3204	2355	1835	1566	1296	1070	8783
Emblingia calceolifolia	Emblingiaceae	leaf	Smithson A.		6.068	164	0.9	5.9
Ephedra sinica	Ephedraceae	mixed	Deyholos M.	8	11.1	292	1.7	6.8			GA IIx	74		10341191	1530496268	1106439209	57134	24672	14078	9158	6373	4622	3396	2582	1963	1482	32462	10594	4920	2785	1751	1226	814	619	481	1482
Equisetum diffusum	Equisetaceae	shoot/stem (Y)	Stevenson D.	8							GA IIx	74	40	10247030	1516560440	1146200669	67962	42654	29024	22004	17552	14624	12263	10474	8886	7554	25308	13630	7020	4452	2928	2361	1789	1588	1332	7554
Ledum palustre	Ericaceae	leaf	Deyholos M.	8	25.4	876	1.7	8.7			HiSeq	90	20	9692644	1744675920	1680280886	108417	62379	38046	27062	20219	15845	12795	10429	8605	7131	46038	24333	10984	6843	4374	3050	2366	1824	1474	7131
Rhododendron scopulorum	Ericaceae	leaf	Chase M.	5	55	1100	1.5	7.7	1.84	0.86	HiSeq	90	20	16224415	2920394700	2821348432	158042	78890	36792	21234	13803	9492	6792	4909	3644	2716	79152	42098	15558	7431	4311	2700	1883	1265	928	2716
Erythroxylum coca	Erythroxylaceae	leaf	Soltis D., Miles N.	4	16.08	402	0	2.2	2.01	2.06
Erythroxylum coca	Erythroxylaceae	leaf	Soltis D., Miles N.	5	22.05	630	2	2.5	1.98	0.48
Escallonia rubra	Escalloniaceae	leaf	Chase M.	6	91.8	2040	1.1	7.6	2.06	2.23	HiSeq	90	20	9230472	1661484960	1623215216	64867	40671	26177	18935	14363	11253	9030	7254	5905	4807	24196	14494	7242	4572	3110	2223	1776	1349	1098	4807
Eucommia ulmoides	Eucommiaceae	leaf	Stevenson D.	5	49.05	1090	0.7	6.1	2.12	2.03	HiSeq	90	40	11431676	2057701680	1960885502	87225	46415	24888	15286	9899	6694	4569	3170	2037	1300	40810	21527	9602	5387	3205	2125	1399	1133	737	1300
Chamaesyce mesembryanthemifolia	Euphorbiaceae	leaf (Y)	Covshoff S.	12	35.22	568	1.7	8.4	2.12		HiSeq	90	30	12031795	2165723100	2127957912	78264	51764	35188	26080	20291	16257	13310	11029	9287	7889	26500	16576	9108	5789	4034	2947	2281	1742	1398	7889
Chamaesyce mesembryanthemifolia	Euphorbiaceae	leaf (M)	Covshoff S.	12	52.02	1156	1.5	7	2.02		HiSeq	90	30	9586844	1725631920	1679780655	64331	43914	29371	21657	16485	12924	10403	8405	6832	5699	20417	14543	7714	5172	3561	2521	1998	1573	1133	5699
Euphorbia pekinensis	Euphorbiaceae	mixed	Chase M.	6	45.5	1012	1.5	6.4	1.87	1.58	HiSeq	90	20	11819384	2127489120	2090106820	143584	66925	34140	20542	13399	9198	6574	4814	3536	2726	76659	32785	13598	7143	4201	2624	1760	1278	810	2726
Manihot grahamii	Euphorbiaceae	leaf	Soltis D.	5	114	1900	1.2	4.9	2.04	2.58	GA IIx	74	20	17157647	2539331756	2449120545	107631	66360	43163	30880	23092	17687	13945	10978	8765	7050	41271	23197	12283	7788	5405	3742	2967	2213	1715	7050
Mercurialis annua	Euphorbiaceae		Pannell J.	6	347	7710	0.1	2.7	1.93	2.07
Mercurialis annua	Euphorbiaceae		Pannell J.	6	167.9	3730	0.2	4.3	1.98	2.12
Ricinus communis	Euphorbiaceae	mixed	Chase M.	6	160	4570	1	6	2.06	2.1	HiSeq	90	20	11041065	1987391700	1950012584	84356	49512	28336	18498	12847	9180	6729	5021	3673	2717	34844	21176	9838	5651	3667	2451	1708	1348	956	2717
Eupomatia bennettii	Eupomatiaceae	leaf	Soltis D.	7	88.5	723	1.7	8	2.06	2.04	GA IIx	74		14335563	2121663324	2049475477	89709	54041	35796	26629	20915	17146	14307	12258	10592	9268	35668	18245	9167	5714	3769	2839	2049	1666	1324	9268
Euptelea pleiosperma	Eupteleaceae	leaf	Chase M.	5	34.2	1140	0.7	6.6	1.95	2.06	HiSeq	90	30	11612381	2090228580	1994468309	90616	51952	31221	20885	14770	10792	8020	6144	4698	3607	38664	20731	10336	6115	3978	2772	1876	1446	1091	3607
Euptelea pleiosperma	Eupteleaceae	leaf	Chase M.		51.9	395	1.1	6.5
Apios americana	Fabaceae	mixed	Cannon	5	466.8	10373	0.6	5.5	1.85	1.82	HiSeq	90	40	7683891	1383100380	1330482604	69536	44255	27678	19554	14356	10865	8290	6327	4792	3578	25281	16577	8124	5198	3491	2575	1963	1535	1214	3578
Astragalus membranaceus	Fabaceae	mixed	Deyholos M.	8	54	1500	0.6	5.6			HiSeq	90	20	13807176	2485291680	2428158097	119992	63937	39329	27425	20506	15922	12819	10501	8690	7323	56055	24608	11904	6919	4584	3103	2318	1811	1367	7323
Bituminaria bituminosa	Fabaceae	mixed	Jost R.		35.88	690	1.1	6.4
Bituminaria bituminosa	Fabaceae	mixed	Jost R.		38.862	762	1	6.1
Bituminaria bituminosa*	Fabaceae	mixed	Jost R.		20	724.375	1.05	6.25			HiSeq	90	20	14974247	2695364460	2647048704	102840	63463	40248	28715	21483	16496	12986	10483	8423	6850	39377	23215	11533	7232	4987	3510	2503	2060	1573	6850
Cercis canadensis	Fabaceae	mixed	Cannon	5	264	5280	1	6.9	1.76	1.74	HiSeq	90	40	7858147	1414466460	1353589722	64486	42111	28076	20607	15936	12618	10080	8263	6724	5485	22375	14035	7469	4671	3318	2538	1817	1539	1239	5485
Cladrastis lutea	Fabaceae	mixed	Cannon	5	572	11440	0.6	5.1	1.33	1.28	HiSeq	90	40	10254870	1845876600	1766758674	139201	68254	36362	21757	13983	9376	6475	4574	3273	2400	70947	31892	14605	7774	4607	2901	1901	1301	873	2400
Codariocalyx motorius	Fabaceae	mixed	Stewart N., Peng	5	61.5	1230	1.9	8.1	2.19	2.4	GA IIx	73.5	30	13979834	2055035598	1912658288	46716	33069	25489	21148	18255	15979	14158	12641	11355	10186	13647	7580	4341	2893	2276	1821	1517	1286	1169	10186
Copaifera officianalis	Fabaceae	leaf	Burris J., Stewart N.	5	61.3	1225	1.7	7.7	2.13	2.33	GA IIx	74	30	12814885	1896602980	1837670967	78240	49381	34355	26283	21221	17685	15060	13037	11317	9898	28859	15026	8072	5062	3536	2625	2023	1720	1419	9898
Desmanthus illinoensis	Fabaceae	mixed	Cannon	5	457.2	10160	1	6.5	1.32	1.12	HiSeq	90	40	6040351	1087263180	1023041361	36755	23136	13065	8493	5889	4168	2976	2149	1600	1171	13619	10071	4572	2604	1721	1192	827	549	429	1171
Gleditsia triacanthos	Fabaceae	mixed	Cannon	5	174.8	3885	1.2	6.3	0.4	0.37	HiSeq	90	40	9791784	1762521120	1680103071	84475	48495	28630	18710	12905	9226	6780	4952	3642	2699	35980	19865	9920	5805	3679	2446	1828	1310	943	2699
Glycine soja	Fabaceae	belowground	Li Y.								HiSeq	90	20	9687447	1743740460	1713603999	191578	91877	45668	26413	16376	10534	7177	5002	3584	2629	99701	46209	19255	10037	5842	3357	2175	1418	955	2629
Glycine soja	Fabaceae	belowground	Li Y.								HiSeq	90	20	9480506	1706491080	1675440027	165818	82918	42940	25270	16019	10592	7255	5121	3726	2761	82900	39978	17670	9251	5427	3337	2134	1395	965	2761
Glycine soja	Fabaceae	belowground	Li Y.								HiSeq	90	20	8836203	1590516540	1559984405	177080	87390	44856	26128	16495	10831	7410	5162	3694	2741	89690	42534	18728	9633	5664	3421	2248	1468	953	2741
Glycyrrhiza glabra	Fabaceae	mixed	Deyholos M.	8	35.07	1002	0.9	6.2			HiSeq	90	20	12825338	2308560840	2255692966	107085	61983	39842	28921	21994	17321	13916	11419	9493	7888	45102	22141	10921	6927	4673	3405	2497	1926	1605	7888
Glycyrrhiza lepidota	Fabaceae	mixed	Deyholos M.	8	121.52	2826	1.1	5.9			HiSeq	90	20	13517490	2433148200	2378045838	113519	65152	41702	30012	22937	18106	14613	12001	9968	8364	48367	23450	11690	7075	4831	3493	2612	2033	1604	8364
Gompholobium polymorphum	Fabaceae	mixed	Smithson A.		25.08	627	1.1	6.4			HiSeq	90	20	14266348	2567942640	2518306237	110733	60490	36711	25218	18768	14482	11587	9393	7715	6381	50243	23779	11493	6450	4286	2895	2194	1678	1334	6381
Gymnocladus dioicus	Fabaceae	mixed	Cannon	5	311.9	5670	0.2	5	2.04	2.2	HiSeq	90	40	8931520	1607673600	1537615034	113996	63761	34954	21678	14083	9305	6233	4138	2708	1773	50235	28807	13276	7595	4778	3072	2095	1430	935	1773
Lathyrus sativus	Fabaceae	mixed	Cannon	5	978.3	21740	0	2.7	0.74	0.69
Lotus corniculatus	Fabaceae	mixed	Deyholos M.	8	82.93	2439	0.1	1.6
Lupinus angustifolius	Fabaceae	leaf	Jost R.		24.794	1771	1.2	6.3			HiSeq	90	20	16429865	2957375700	2903674061	120163	70318	42020	27924	19653	14336	10627	8010	6033	4546	49845	28298	14096	8271	5317	3709	2617	1977	1487	4546
Lupinus angustifolius	Fabaceae	leaf	Jost R.		36.4	700	0.7	3.7
Lupinus mutabilis	Fabaceae	leaf (Y)	Cannon	5	41.31	927	0.1	4.5	2.09	0.88
Lupinus polyphyllus	Fabaceae	mixed	Cannon	5	268	5360	0.6	6.3	1.93	1.94	HiSeq	90	40	9696814	1745426520	1678176671	89139	44953	22847	13325	8047	5016	3129	1974	1184	727	44186	22106	9522	5278	3031	1887	1155	790	457	727
Lupinus polyphyllus	Fabaceae	mixed	Cannon	5	290.1	6446	0.1	4	1.95	1.99
Pueraria lobata	Fabaceae	mixed	Stewart N.	5	226.4	5660	0	2.8	1.83	1.7
Senna hebecarpa	Fabaceae	mixed	Cannon	5	576	12800	0.4	4.6	1.19	1.08	HiSeq	90	40	9280501	1670490180	1602976483	80879	41727	22375	13267	8278	5260	3333	1974	1180	660	39152	19352	9108	4989	3018	1927	1359	794	520	660
Wisteria floribunda	Fabaceae	mixed	Stewart N.	5	65.2	1630	1.4	6.6	1.66	0.72	HiSeq	90	20	13611794	2450122920	2384392193	59156	28502	11827	5377	2577	1307	648	340	171	95	30654	16675	6450	2800	1270	659	308	169	76	95
Quercus shumardii	Fagaceae	leaf (Y)	Soltis D.	5	16.65	370	0	2.6	1.04	0.57
Quercus shumardii	Fagaceae	mixed	Soltis D.	5	2.17	62	1.4	4.5	1.09	0.42
Frankenia laevis	Frankeniaceae	mixed	Leebens-Mack J.	5	34	680	1.3	5.3	1.65	1.39
Aucuba japonica	Garryaceae	mixed	Stevenson D.	5	31.46	699	0	7.6	2.15	1.5	HiSeq	90	30	13064207	2351557260	2262896262	76955	40706	22866	14596	9887	6910	4812	3319	2256	1504	36249	17840	8270	4709	2977	2098	1493	1063	752	1504
Gelsemium sempervirens	Gelsemiaceae	leaf (Y)	Soltis D.	4	2.04	68	1.2	2.7	2.22	1.21
Proteomonas sulcata	Geminigeraceae	cells	Melkonian M.	11	41.84	2092	1.5	8.4			HiSeq	90	20	8061271	1451028780	1380739717	73928	48616	30602	21638	16305	12767	10139	8229	6725	5561	25312	18014	8964	5333	3538	2628	1910	1504	1164	5561
Proteomonas sulcata	Geminigeraceae	cells	Melkonian M.	11	22.53	1218	1.4	8.2
Exacum affine	Gentianaceae	mixed	Deyholos M.	8	21.1	729	1.1	6.6			HiSeq	90	20	12144110	2185939800	2148260153	143524	77770	45478	29897	20927	15196	11366	8732	6869	5518	65754	32292	15581	8970	5731	3830	2634	1863	1351	5518
Gentiana acaulis	Gentianaceae		Chase M.	5	50.4	1680	1.3	6.3	2.06	1.25	HiSeq	90	20	13507047	2431268460	2393368337	165113	78494	41633	25413	16769	11779	8535	6348	4779	3621	86619	36861	16220	8644	4990	3244	2187	1569	1158	3621
Geranium sp.	Geraniaceae	leaf (Y)	Soltis D.	4	28.95	965	1.1	5.5	2.13	2.03
Saintpaulia ionantha	Gesneriaceae	leaf	Leebens-Mack J.	5	21.01	382	1.1	7.3	2.01	1.76	HiSeq	90	21	9082980	1634936400	1576647922	160410	76390	35771	19627	11774	7429	4875	3301	2216	1533	84020	40619	16144	7853	4345	2554	1574	1085	683	1533
Saintpaulia ionantha	Gesneriaceae	leaf	Leebens-Mack J.		0.55	10	1.4
Sinningia tuberosa	Gesneriaceae	leaf	Soltis D.	5	32.52	542	1.5	7.7	1.93		GA IIx	74	30	15925659	2356997532	2290172167	69482	44951	31880	25038	20441	17093	14557	12462	10899	9534	24531	13071	6842	4597	3348	2536	2095	1563	1365	9534
Ginkgo biloba	Ginkgoaceae	shoot/stem (Y)	Stevenson D.	8							GA IIx	75	20	7102850	1065427500	894498066	48545	29591	19185	14172	11067	8943	7377	6154	5180	4340	18954	10406	5013	3105	2124	1566	1223	974	840	4340
Cyanophora paradoxa	Glaucocystaceae	cells	Melkonian M.	11	83.99	2270	1.5	8.3
Cyanophora paradoxa	Glaucocystaceae	cells	Melkonian M.	11	69.48	2779	3	8.1
Cyanophora paradoxa	Glaucocystaceae	cells	Melkonian M.	11	71.05	2842	2.9	8.1			HiSeq	90	40	13333334	2400000120	1882470416	33308	22195	14710	10783	8372	6566	5204	4166	3345	2673	11113	7485	3927	2411	1806	1362	1038	821	672	2673
Cyanophora paradoxa	Glaucocystaceae	cells	Melkonian M.	11	94.01	2765	1.7	7.2			HiSeq	90	40	9955684	1792023120	1405742910	32062	22136	14843	11095	8583	6813	5464	4417	3551	2848	9926	7293	3748	2512	1770	1349	1047	866	703	2848
Glaucocystis cf. nostochinearum	Glaucocystaceae	cells	Melkonian M.	11	34.5	460	1.8	7.3
Glaucocystis cf. nostochinearum	Glaucocystaceae	cells	Melkonian M.	11	37.73	503	2.2	6.5			HiSeq	90	30	9610832	1729949760	1480442500	56353	39271	27543	21182	17153	14296	12141	10426	9059	7924	17082	11728	6361	4029	2857	2155	1715	1367	1135	7924
Gloeochaete wittrockiana	Gloeochaetaceae	cells	Melkonian M.	11	39.69	303	2.2	8.3			HiSeq	90	20	12214295	2198573100	2154145211	72536	46711	33386	26004	20985	17446	14757	12756	11040	9640	25825	13325	7382	5019	3539	2689	2001	1716	1400	9640
Gloeochaete wittrockiana	Gloeochaetaceae	cells	Melkonian M.	11	24.6	820	1.7	8.2
Gnetum montanum	Gnetaceae	leaf	Chen T.								GA IIx	75	20	12054968	1808245200	1257768058	70316	40238	26302	19395	15234	12386	10323	8819	7643	6666	30078	13936	6907	4161	2848	2063	1504	1176	977	6666
Scaevola mossambicensis	Goodeniaceae	leaf	Soltis D.	5	68.58	1524	1.9	7.6	2.02	1.6	HiSeq	90	40	10276689	1849804020	1738649776	96824	55219	30741	19366	12780	8831	6221	4458	3220	2322	41605	24478	11375	6586	3949	2610	1763	1238	898	2322
Ribes giraldii	Grossulariaceae	leaf	Chase M.	6	116.3	2585	1.5	6.5	2.1	1.51	HiSeq	90	20	10557147	1900286460	1847852671	73412	39446	22302	14385	9927	7150	5214	3793	2850	2138	33966	17144	7917	4458	2777	1936	1421	943	712	2138
Gunnera manicata	Gunneraceae	leaf (Y)	Soltis D.	5	0.11	2	0		1.18	0.55
Gyrostemon ramulosus	Gyrostemonaceae	mixed	Smithson A.		18.64	466	1.3	6.7			HiSeq	90	20	16916218	3044919240	2306275249	126454	70915	43609	30176	22149	17069	13435	10948	9029	7522	55539	27306	13433	8027	5080	3634	2487	1919	1507	7522
Gyrostemon ramulosus	Gyrostemonaceae	mixed	Smithson A.		64.068	1686	1	2.9
Haematococcus pluvialis	Haematococcaceae	cells	Melkonian M.	11	60.53	3186	1.5	6.6			HiSeq	90	20	8067345	1452122100	1398387739	74691	41989	24024	15372	10291	7196	5181	3807	2805	2116	32702	17965	8652	5081	3095	2015	1374	1002	689	2116
Haematococcus pluvialis	Haematococcaceae	cells	Melkonian M.	11	68.4	3420	1.5	6.5
Haematococcus pluvialis	Haematococcaceae	cells	Melkonian M.	11	49.14	2730	1.5	6.5
Stephanosphaera pluvialis	Haematococcaceae	cells	Melkonian M.	11	173.1	1350	1.2	6.2
Stephanosphaera pluvialis	Haematococcaceae	cells	Melkonian M.	11	76.05	2535	1.2	6.1
Stephanosphaera pluvialis	Haematococcaceae	cells	Melkonian M.	11	56.55	1885	1.2	6.1
Stephanosphaera pluvialis*	Haematococcaceae	cells	Melkonian M.	11	45	1800.72	1.2	6.13333			HiSeq	90	45	12918398	2325311640	1972892496	31031	23004	17569	14353	11960	10096	8711	7554	6625	5793	8027	5435	3216	2393	1864	1385	1157	929	832	5793
Anigozanthos flavidus	Haemodoraceae	leaf	Chase M.	5	25.7	513	0.7	4.6	1.9	0.7
Myriophyllum aquaticum	Haloragaceae	leaf	Soltis D., Miles N.	5	71.1	1422	2.2	8.1	2.01	1.61	HiSeq	90	30	8221585	1479885300	1416781418	120880	57021	30095	17912	11414	7682	5381	3923	2885	2186	63859	26926	12183	6498	3732	2301	1458	1038	699	2186
Pyramimonas parkeae	Halosphaeraceae	cells	Melkonian M.	11	32.81	1215	1.5	7
Pyramimonas parkeae	Halosphaeraceae	cells	Melkonian M.	11	49.63	1551	1.4	6.9			HiSeq	90	20	9179246	1652264280	1610127595	97322	62996	41111	30102	23054	18144	14421	11490	9263	7545	34326	21885	11009	7048	4910	3723	2931	2227	1718	7545
Pyramimonas parkeae	Halosphaeraceae	cells	Melkonian M.	11	49.54	1548	1.4	6.8
Pyramimonas parkeae	Halosphaeraceae	cells	Melkonian M.	11	66.3	663	1.3	5.5
Pyramimonas parkeae	Halosphaeraceae	cells	Melkonian M.	11	51.7	517	1.2	4.9
Pyramimonas tetrarhynchus	Halosphaeraceae	cells	Melkonian M.	11	19.75	395	0.5	2.8
Pyramimonas tetrarhynchus	Halosphaeraceae	cells	Melkonian M.	11	52.44	276	0.3	2.2
Hamamelis virginiana	Hamamelidaceae	leaf	Soltis D., Miles N.	5	59.07	1074	1.8	8.5	2.02	1.3	HiSeq	90	30	11690093	2104216740	2018112914	44597	19619	6522	2524	1081	493	228	117	58	31	24978	13097	3998	1443	588	265	111	59	27	31
Hamamelis virginiana	Hamamelidaceae	leaf	Soltis D., Miles N.	5	2.97	54	1.6	7.8
Loropetalum chinense	Hamamelidaceae	leaf (Y)	Soltis D.	4	21.04	526	1.6	7.5	2.07	1.69
Loropetalum chinense	Hamamelidaceae	leaf (Y)	Soltis D.	6	34.4	982	1	5.9	1.93	1.65	HiSeq	90	20	21698756	3905776080	3804170566	188049	101902	58605	38908	27715	20867	16202	12865	10408	8460	86147	43297	19697	11193	6848	4665	3337	2457	1948	8460
Loropetalum chinense	Hamamelidaceae	leaf	Chase M.								HiSeq	90	20	10564902	1901682360	1864332980	89964	52889	32015	22510	16762	12953	10292	8244	6731	5492	37075	20874	9505	5748	3809	2661	2048	1513	1239	5492
Heliconia sp.	Heliconiaceae	leaf (Y)	Soltis D.	5	85.8	1716	0.7	5.4	2.18	0.99	HiSeq	90	20	12796988	2303457840	2239201980	125198	72288	39605	24239	15668	10515	7214	4937	3492	2499	52910	32683	15366	8571	5153	3301	2277	1445	993	2499
Helwingia japonica	Helwingiaceae	mixed	Soltis D.	4	0.24	8	0		2.01	1.19
Helwingia japonica	Helwingiaceae	mixed	Soltis D.	5	5.94	132	0.4	5.1	2.06	0.62
Helwingia japonica	Helwingiaceae	mixed	Soltis D.	5	25	500	1.3	7.4	2.01	1.73	HiSeq	90	20	10670021	1920603780	1860265130	115465	60208	34282	22581	15705	11351	8584	6620	5197	4146	55257	25926	11701	6876	4354	2767	1964	1423	1051	4146
Hemiselmis virescens	Hemiselmidaceae	cells	Melkonian M.	11	34.52	1233	2.4	8.1			HiSeq	90	20	7980349	1436462820	1380752759	53242	32461	18669	12571	9095	6793	5259	4106	3274	2615	20781	13792	6098	3476	2302	1534	1153	832	659	2615
Hemiselmis virescens	Hemiselmidaceae	cells	Melkonian M.	11	35.1	1170	2.4	8.1
Hemiselmis virescens	Hemiselmidaceae	cells	Melkonian M.	11	30.74	1098	2.3	8.1
Gyrocarpus americanus	Hernandiaceae	leaf (Y)	Soltis D.	5	38.7	860	1.1	6.9	2.04	1.83	HiSeq	90	20	17107623	3079372140	3024125458	114622	69576	41399	28098	20409	15392	11956	9501	7679	6220	45046	28177	13301	7689	5017	3436	2455	1822	1459	6220
Hernandia sonora	Hernandiaceae	leaf	Stevenson D.	5	133.2	2961	0.4	3.9	2.09	2.36
Dichroa febrifuga	Hydrangeaceae	mixed	ABG	5	133.7	2430	0.4	5.9	2.13	1.45	HiSeq	90	40	8677735	1561992300	1488135648	223641	94773	44671	24649	14653	9138	5892	3864	2579	1761	128868	50102	20022	9996	5515	3246	2028	1285	818	1761
Hydrangea quercifolia	Hydrangeaceae	leaf	Soltis D.	8	0.27	6	0		1.04	0.16
Hydrangea quercifolia	Hydrangeaceae	leaf (Y)	Soltis D.	5	1.26	36	1.5	5.6	1.91	0.51
Pediastrum duplex	Hydrodictyaceae	cells	Melkonian M.	11	27.94	1164	1.4	8.6
Pediastrum duplex	Hydrodictyaceae	cells	Melkonian M.	11	25.13	1047	1.4	8.6
Pediastrum duplex	Hydrodictyaceae	cells	Melkonian M.	11	29.63	1185	1.3	8.6
Pediastrum duplex	Hydrodictyaceae	cells	Melkonian M.	11	29.18	1167	1.3	8.6			HiSeq	90	20	7018469	1263324420	1192290439	43419	30021	18065	12464	9065	6842	5393	4227	3373	2719	13398	11956	5601	3399	2223	1449	1166	854	654	2719
Nama carnosum	Hydrophyllaceae	mixed	Moore	5	6.09	174	1.9	2.7	1.49	0.66
Hypericum perforatum	Hypericaceae	mixed	Deyholos M.	8	151.68	948	2	7.5			HiSeq	90	20	13675302	2461554360	2393122857	152399	63702	35305	22691	16018	11885	9144	7233	5817	4729	88697	28397	12614	6673	4133	2741	1911	1416	1088	4729
Glaucosphaera vacuolata	Hypnomonadaceae	cells	Melkonian M.	11	28.78	1107	1.3	6.8			HiSeq	90	20	6560134	1180824120	1120748114	57038	30448	17867	11594	7896	5480	3911	2925	2165	1637	26590	12581	6273	3698	2416	1569	986	760	528	1637
Glaucosphaera vacuolata	Hypnomonadaceae	cells	Melkonian M.	11	20.79	990	1.4	6.7
Glaucosphaera vacuolata	Hypnomonadaceae	cells	Melkonian M.	11	28.7	1248	1.3	6.7
Glaucosphaera vacuolata	Hypnomonadaceae	cells	Melkonian M.	11	52.88	2034	1.4	5.1
Molineria latifolia	Hypoxidaceae	leaf	Pires C.	5	50.4	1120	0.2	3.7	2.07	2.06
Pyrenacantha malvifolia	Icacinaceae	leaf	Chase M.	5	99.5	2210	0.2	2.2	2.11	2.09
Isochrysis sp.	Isochrysidaceae	cells	Melkonian M.	11	48.3	1380	2.5	8			HiSeq	90	20	9292813	1672706340	1614294538	59805	40814	30346	24561	20487	17299	14650	12565	10702	9117	18991	10468	5785	4074	3188	2649	2085	1863	1585	9117
Isochrysis sp.	Isochrysidaceae	cells	Melkonian M.	11	39.71	1281	2.8	7.8
Itea virginica	Iteaceae	leaf	Soltis D.	7	72.1	759	1.7	6.9	2.03	1.42	GA IIx	74	20	14497414	2145617272	2058847096	45139	30066	21766	17323	14488	12387	10858	9612	8495	7577	15073	8300	4443	2835	2101	1529	1246	1117	918	7577
Juglans nigra	Juglandaceae	leaf	Soltis D., Miles N.	5	402.4	8048	1.9	9.9	1.92	1.89	HiSeq	90	40	5161679	929102220	883787535	109783	65437	41782	29772	22502	17594	14080	11480	9468	7879	44346	23655	12010	7270	4908	3514	2600	2012	1589	7879
Triglochin maritimum	Juncaginaceae	leaf	Leebens-Mack J.	5	19.9	398	0.7	2.9	2.02	2.22
Klebsormidium subtile	Klebsormidiaceae	cells	Melkonian M.	10	35.1	351	1.6	8.1			GA IIx	74		8323296	1231847808	865223009	33822	24521	19188	15778	13384	11569	10179	9043	8096	7239	9301	5333	3410	2394	1815	1390	1136	947	857	7239
Klebsormidium subtile	Klebsormidiaceae	cells	Melkonian M.	10	31.5	358	1.5	8.1
Koeberlina spinosa	Koeberliniaceae	leaf (Y)	Pires C., Edgar P.	17	41.78	1492	1.1	5.6			HiSeq	90	20	10893514	1960832520	1868242607	41135	23459	11384	6268	3638	2162	1332	831	506	333	17676	12075	5116	2630	1476	830	501	325	173	333
Agastache rugosa	Lamiaceae	mixed	Deyholos M.	8	154.82	2538	1.1	7.1			HiSeq	90	20	13379239	2408263020	2359326200	77860	47944	32909	25061	20124	16655	14006	12002	10381	9065	29916	15035	7848	4937	3469	2649	2004	1621	1316	9065
Lavandula angustifolia	Lamiaceae	mixed	Deyholos M.	8	25.2	870	2.2	7.6			HiSeq	90	20	8598539	1547737020	1503912594	154594	71380	35897	20733	12799	8254	5543	3847	2707	1949	83214	35483	15164	7934	4545	2711	1696	1140	758	1949
Leonitis leonurus	Lamiaceae	leaf (Y)	Soltis D., Miles N.	5	98.1	2180	0.3	2.3	1.99	2.28
Pycnanthemum tenuifolium	Lamiaceae	leaf	Soltis D.	5	31.07	327	1.5	6.5	1.76	1.48	HiSeq	90	30	19614695	3530645100	3417814999	266438	102084	28420	8584	2859	1058	450	209	88	44	164354	73664	19836	5725	1801	608	241	121	44	44
Rosmarinus officinalis	Lamiaceae	mixed	Deyholos M.	8	20.9	549	1.8	6.4			GA IIx	74		9268424	1371726752	1059033482	128845	66212	40353	27634	20045	15252	11711	9236	7384	5928	62633	25859	12719	7589	4793	3541	2475	1852	1456	5928
Salvia sp.	Lamiaceae	mixed	Deyholos M.	8	73.1	3846	1.7	7.8			HiSeq	90	20	10436859	1878634620	1834219921	81440	51198	33459	24279	18591	14685	11880	9729	8050	6662	30242	17739	9180	5688	3906	2805	2151	1679	1388	6662
Salvia sp.	Lamiaceae	mixed	Deyholos M.	8	56.6	2979	1.6	7.7
Scutellaria baicalensis	Lamiaceae	mixed	Deyholos M.	8	91.61	1131	0	1.6
Scutellaria galericulata	Lamiaceae	mixed	Chase M.	5	195.5	3910	0.1	2.8	1.02	0.92
Solenostemon scutellarioides	Lamiaceae	mixed	Deyholos M.	8	19.2	663	1.3	7.4			HiSeq	90	19	10947133	1970483940	1908537442	191841	85882	43143	24977	15641	10203	7045	4958	3628	2668	105959	42739	18166	9336	5438	3158	2087	1330	960	2668
Stachys officinalis	Lamiaceae	leaf	Chase M.	5	30.7	768	0.2	4.4	2.07	1.96
Teucrium chamaedrys	Lamiaceae	leaf (Y)	Soltis D.	5	15.68	165	0.3	2.9	1.91	1.8
Akebia trifoliata	Lardizabalaceae	leaf	Soltis D.	7	405.6	4270	1.6	8.7	1.94	2.48	GA IIx	74		14578257	2157582036	2095029151	80741	49079	32436	24564	19420	15804	13217	11209	9648	8288	31662	16643	7872	5144	3616	2587	2008	1561	1360	8288
Cinnamomum camphora	Lauraceae	leaf (Y)	Soltis D.	5	10.22	227	1.6	8	1.84	1.54
Cinnamomum camphora	Lauraceae	leaf	Stevenson D.	5	579.2	11584	1.4	8.5	1.71	1.47	HiSeq	90	40	7923554	1426239720	1364997988	65235	42797	28409	20905	15939	12560	9960	8087	6586	5429	22438	14388	7504	4966	3379	2600	1873	1501	1157	5429
Cinnamomum camphora	Lauraceae	leaf (Y)	Soltis D.	5	2.43	54	3.2	7.8
Barringtonia racemosa	Lecythidaceae		Stevenson D.	5	1.5	30	0		1.07	1.95
Leiosporoceros dussii	Leiosporocerotaceae	leaf	Villarreal J.	5	10.44	168	2.1	6.4	1.61	0.62
Leiosporoceros dussii	Leiosporocerotaceae	leaf	Villarreal J.	10	2.43	54	1.3	6.9
Leiosporoceros dussii	Leiosporocerotaceae	leaf	Villarreal J.	10	1.29	43	1	6.3
Leiosporoceros dussii	Leiosporocerotaceae	leaf	Villarreal J.	10	8.64	36	3.9	3.1
Leiosporoceros dussii	Leiosporocerotaceae	leaf	Villarreal J.	10	8.436	70.3	0.9	2.7
Leiosporoceros dussii*	Leiosporocerotaceae	leaf	Villarreal J.	10	9.585	83.3478	1.71941	6.52942			GA IIx	73.5	9.585	14621891	2149417977	2041358973	22330	7717	3436	1861	1116	702	469	308	231	172	14613	4281	1575	745	414	233	161	77	59	172
Pinguicula agnata	Lentibulariaceae	leaf	Deyholos M.	8	28.4	1494	1.4	7			HiSeq	90	20	11849567	2132922060	2093156758	116821	58529	32105	19962	13496	9524	6945	5243	4016	3098	58292	26424	12143	6466	3972	2579	1702	1227	918	3098
Utricularia sp.	Lentibulariaceae	leaf	Soltis D.	5	27	600	0.7	5.8	2.07	2.43
Anemarrhena asphodeloides	Liliaceae	leaf (Y)	Pires C.	5	72.77	1617	0.4	2.5	2.06	2.35
Lilium sargentiae	Liliaceae	leaf	Chase M.	5	242.4	6060	0.4	5.2	1.58	1.59	HiSeq	90	20	11900198	2142035640	2096110297	34958	21629	13081	8978	6402	4548	3172	2216	1488	984	13329	8548	4103	2576	1854	1376	956	728	504	984
Limnanthus douglassii	Limnanthaceae	leaf (Y)	Pires C., Edgar P.	17	37.8	1080	1.6	7.7			HiSeq	90	20	10880627	1958512860	1902087845	63726	37867	24610	18160	13964	10969	8831	7209	5968	4933	25859	13257	6450	4196	2995	2138	1622	1241	1035	4933
Linum grandiflorum	Linaceae	mixed	Deyholos M.	8	17.4	600	1.3	7			HiSeq	90	17	9460442	1702879560	1648976946	94270	52809	33036	23472	17517	13607	10809	8720	7235	6093	41461	19773	9564	5955	3910	2798	2089	1485	1142	6093
Mentzelia humilis	Loasaceae	bud	Moore	5	30.87	882	0	2.8	0.84	0.73
Strychnos spinosa	Loganiaceae	leaf	Soltis D.	5	87.4	920	0.3	4.9	2.05	2.38	HiSeq	90	30	15576113	2803700340	2761321738	157691	90458	50526	31606	20832	14347	10202	7285	5300	3903	67233	39932	18920	10774	6485	4145	2917	1985	1397	3903
Orchidantha maxillaroides	Lowiaceae	mixed	Soltis D.	5	175.7	3195	1.2	6.4	2.12	2.31	HiSeq	90	40	8690257	1564246260	1500173883	124539	75335	45015	30262	21573	15819	11849	8989	6861	5268	49204	30320	14753	8689	5754	3970	2860	2128	1593	5268
Orchidantha maxillaroides	Lowiaceae	mixed	Soltis D.	5	2.64	48	1	6.7
Huperzia squarrosa	Lycopodiaceae	shoot/stem (Y)	Stevenson D.	8							GA IIx	74	20	10301022	1524551256	1302064801	63575	38487	26805	20020	15699	12638	10478	8803	7418	6329	25088	11682	6785	4321	3061	2160	1675	1385	1089	6329
Lagerstroemia indica	Lythraceae	leaf (Y)	Soltis D.	4	1.44	36	1.1	3	0.96	0.9
Magnolia grandiflora	Magnoliaceae	leaf	Soltis D.	5	12.18	203	1.5	8	2.78
Magnolia grandiflora	Magnoliaceae	leaf	Soltis D.	5	13.11	437	0.9	7.1
Magnolia grandiflora	Magnoliaceae	leaf	Soltis D.		25.29	281	1.18897	7.53345			GA IIx	74	25.29	15161996	2243975408	2148364811	129883	68270	41579	28920	21790	16985	13730	11289	9439	8016	61613	26691	12659	7130	4805	3255	2441	1850	1423	8016
Galphimia gracilis	Malpighiaceae	mixed	Soltis D.	5	184.2	3070	1.6	8.2	1.53	1.71	GA IIx	74	20	16865722	2496126856	2409964563	168098	93102	56695	38151	26990	19664	14806	11359	8965	7089	74996	36407	18544	11161	7326	4858	3447	2394	1876	7089
Adansonia digitata	Malvaceae	mixed	Stewart N.	5	1.6	41	1.7	5.1	2.01	0.47
Hibiscus cannabinus	Malvaceae	mixed	Deyholos M.	8	23	606	1.4	7.4			GA IIx	74		12326004	1824248592	1545515371	100267	57893	39606	29114	22144	17325	13589	10691	8504	6821	42374	18287	10492	6970	4819	3736	2898	2187	1683	6821
Bathycoccus prasinos	Mamiellaceae	cells	Melkonian M.	11	26.56	332	0.6	7.5			HiSeq	90	25	13333334	2400000120	2173803664	20235	13900	10535	8716	7529	6680	5959	5381	4914	4471	6335	3365	1819	1187	849	721	578	467	443	4471
Bathycoccus prasinos	Mamiellaceae	cells	Melkonian M.	11	48.8	610	0.6	6.9
Dolichomastix tenuilepis	Mamiellaceae	cells	Melkonian M.	10	35.68	446	1.4	5.6
Dolichomastix tenuilepis	Mamiellaceae	cells	Melkonian M.	10	39.92	499	0.7	4
Mantoniella squamata	Mamiellaceae	cells	Melkonian M.	10	19.9	199	1.6	5.9
Mantoniella squamata	Mamiellaceae	cells	Melkonian M.	10	23.1	231	1.4	5.8			HiSeq	90	22	11423793	2056282740	1748674891	47424	31657	21217	15364	11633	9165	7269	5928	4869	4045	15767	10440	5853	3731	2468	1896	1341	1059	824	4045
Maranta leuconeura	Marantaceae	mixed	Leebens-Mack J.	5	8.375	335	0.7	5.6	1.9	2.32
Maranta leuconeura	Marantaceae	mixed	Leebens-Mack J.		16.12	293	1.9	8.4
Maranta leuconeura*	Marantaceae	mixed	Leebens-Mack J.		24	305.771	1.5	7.46667			HiSeq	90	24	7308231	1315481580	1253046575	158659	79155	41265	24409	15537	10390	7257	5210	3837	2858	79504	37890	16856	8872	5147	3133	2047	1373	979	2858
Angiopteris evecta	Marattiaceae	shoot/stem (Y)	Stevenson D.	8							GA IIx	75	20	9298385	1394757750	1194343990	73016	43164	28052	20785	16244	13052	10793	9000	7553	6373	29852	15112	7267	4541	3192	2259	1793	1447	1180	6373
Souroubea exauriculata	Marcgraviaceae	leaf	Soltis D.	5	11.4	190	1.6	7.8	2.41
Souroubea exauriculata	Marcgraviaceae	leaf	Soltis D.	5	32.25	645	1.5	8.3			GA IIx	74	31	14211518	2103304664	2023788732	99709	59406	39459	28687	21885	17268	13991	11543	9533	8046	40303	19947	10772	6802	4617	3277	2448	2010	1487	8046
Marchantia emarginata	Marchantiaceae	mixed	Chen T.								GA IIx	75	20	8355908	1253386200	1127700942	94705	39139	23715	16369	11914	9051	7130	5708	4525	3592	55566	15424	7346	4455	2863	1921	1422	1183	933	3592
Marchantia polymorpha	Marchantiaceae	leaf	Deyholos M.	8	8.6	226	0.9	5.6			GA IIx	74		8881143	1314409164	1014497813	56979	35665	24884	19547	16290	13979	12214	10790	9706	8718	21314	10781	5337	3257	2311	1765	1424	1084	988	8718
Tetrazygia bicolor	Melastomataceae	leaf	Soltis D.	5	35.4	591	1	7.5	2.08	0.86	GA IIx	74	20	12176673	1802147604	1663878970	66436	42978	29548	22477	17845	14570	12114	10124	8475	7117	23458	13430	7071	4632	3275	2456	1990	1649	1358	7117
Azadirachta indica	Meliaceae	mixed	Soltis D.	5	43.74	972	1	6.3	1.97	1.88	HiSeq	90	30	14962889	2693320020	2632403158	62393	41045	27032	19737	15074	11892	9539	7767	6319	5154	21348	14013	7295	4663	3182	2353	1772	1448	1165	5154
Francoa appendiculata	Melianthaceae	leaf	Chase M.	3	83.4	1854	1.4	6.8	2.17	2.33	HiSeq	90	40	12841060	2311390800	2247808047	126528	59115	33627	22013	15338	11218	8507	6531	5020	3995	67413	25488	11614	6675	4120	2711	1976	1511	1025	3995
Greyia sutherlandii	Melianthaceae	leaf	Soltis D., Miles N.	5	42.12	936	0.8	5.5	2.06	2.37	HiSeq	90	30	11454464	2061803520	2009908819	95969	54939	26380	14661	8806	5453	3377	2085	1319	791	41030	28559	11719	5855	3353	2076	1292	766	528	791
Cocculus laurifolius	Menispermaceae	leaf	Soltis D.	5	34.65	770	0.5	6.3	1.81	1.63	HiSeq	90	30	9372159	1686988620	1641003554	118302	54907	21922	9785	4575	2264	1117	604	306	141	63395	32985	12137	5210	2311	1147	513	298	165	141
Mesostigma viride	Mesostigmataceae	cells	Melkonian M.	8							GA IIx	74	20	9551189	1413575972	939265213	35248	23069	16659	12977	10454	8625	7268	6155	5283	4520	12179	6410	3682	2523	1829	1357	1113	872	763	4520
Cylindrocystis cushleckae	Mesotaeniaceae	cells	Melkonian M.	10	24.48	612	1.5	7.9			HiSeq	90	23	13056278	2350130040	2122481012	44245	31221	22907	18710	15872	13815	12176	10831	9749	8776	13024	8314	4197	2838	2057	1639	1345	1082	973	8776
Cylindrocystis cushleckae	Mesotaeniaceae	cells	Melkonian M.	10	23.88	597	1.5	7.8
Netrium digitus	Mesotaeniaceae	cells	Melkonian M.	10	13.69	167	1.2	6.9			GA IIx	74		8550483	1265471484	967916855	66487	33360	20905	14554	10991	8596	6886	5595	4601	3848	33127	12455	6351	3563	2395	1710	1291	994	753	3848
Netrium digitus	Mesotaeniaceae	cells	Melkonian M.	10	18.14	195	1.2	6.7
Netrium digitus	Mesotaeniaceae	cells	Melkonian M.	10	5.52	240	1.2	5.7
Netrium digitus	Mesotaeniaceae	cells	Melkonian M.	10	6.57	313	0	2.6
Nucleotaenium eifelense	Mesotaeniaceae	cells	Melkonian M.	10	9.6	80	2.2	5.8
Nucleotaenium eifelense	Mesotaeniaceae	cells	Melkonian M.	10	17.64	84	2.3	5.3
Nucleotaenium eifelense*	Mesotaeniaceae	cells	Melkonian M.	10	25	82.5137	2.264	5.48			HiSeq	90	25	10643067	1915752060	1756452326	32586	21320	13148	9166	6742	5105	3964	3143	2502	1984	11266	8172	3982	2424	1637	1141	821	641	518	1984
Roya obtusa	Mesotaeniaceae	cells	Melkonian M.	10	44.8	560	2.4	7.9			HiSeq	90	30	13333334	2400000120	2129806462	33372	22344	16240	12797	10456	8839	7526	6458	5578	4839	11028	6104	3443	2341	1617	1313	1068	880	739	4839
Roya obtusa	Mesotaeniaceae	cells	Melkonian M.	10	48.4	605	2.4	7.8
Mollugo cerviana	Molluginaceae	leaf (M)	Covshoff S.	12	52.29	1494	1.5	6.5	2.15		HiSeq	90	30	12613652	2270457360	2225065336	61964	42006	28213	21340	16878	13629	11220	9413	7912	6772	19958	13793	6873	4462	3249	2409	1807	1501	1140	6772
Mollugo nudicaulis	Molluginaceae	leaf (Y)	Covshoff S.	12	44.52	1436	1.5	7	2.16		HiSeq	90	30	9946785	1790421300	1746448845	180804	77732	34734	17556	9425	5298	3128	1919	1211	787	103072	42998	17178	8131	4127	2170	1209	708	424	787
Mollugo nudicaulis	Molluginaceae	leaf (M)	Covshoff S.	12	50.54	1944	1.4	6.4	2.13		HiSeq	90	30	10137190	1824694200	1783512695	169436	75652	34664	18133	10102	5918	3572	2203	1455	964	93784	40988	16531	8031	4184	2346	1369	748	491	964
Mollugo pentaphylla	Molluginaceae	leaf (M)	Covshoff S.	12	50.92	1242	1.6	6.7	2.14		HiSeq	90	30	10364862	1865675160	1826317160	67844	42855	28042	20792	16318	13151	10844	9081	7676	6529	24989	14813	7250	4474	3167	2307	1763	1405	1147	6529
Mollugo pentaphylla	Molluginaceae	leaf (Y)	Covshoff S.	12	56.86	1236	1.2	6.2	2.16		HiSeq	90	30	11826665	2128799700	2067121195	154592	83911	46489	30187	21125	15496	11807	9180	7213	5850	70681	37422	16302	9062	5629	3689	2627	1967	1363	5850
Mollugo verticillata	Molluginaceae	mixed	Soltis D.	5	342.9	7620	1.1	2.2	1.94	1.92
Mollugo verticillata	Molluginaceae	leaf (M)	Covshoff S.	12	66.84	1671	1.6	6.7	2.12		HiSeq	90	30	10884859	1959274620	1898560421	173444	76902	37593	20682	12263	7728	5068	3440	2354	1675	96542	39309	16911	8419	4535	2660	1628	1086	679	1675
Mollugo verticillata	Molluginaceae	leaf (Y)	Covshoff S.	12	61.32	1752	1.1	6.1	2.14		HiSeq	90	30	10329254	1859265720	1801924660	187954	80457	38376	20808	12036	7348	4726	3186	2190	1555	107497	42081	17568	8772	4688	2622	1540	996	635	1555
Laurelia sempervirens	Monimiaceae	leaf	Chase M.	5	90.9	2020	0.7	4.6	2.03	1.98
Peumus boldus	Monimiaceae	leaf	Chase M.	5	28	560	1	5.3	1.97	1.68	HiSeq	90	8	10472231	1885001580	1832775922	130855	70971	37289	23537	15964	11318	8290	6210	4669	3462	59884	33682	13752	7573	4646	3028	2080	1541	1207	3462
Nannochloropsis oculata	Monodopsidaceae	cells	Clarke N.	15	3.924	109	0.3	4.3
Nannochloropsis oculata	Monodopsidaceae	cells	Clarke N.	15	3.93	262	0.3	4.1
Nannochloropsis oculata	Monodopsidaceae	cells	Clarke N.	15	6.466	106	0.4	3.4
Nannochloropsis oculata	Monodopsidaceae	cells	Clarke N.	15	3.84	64	1.4	2.8
Nannochloropsis oculata	Monodopsidaceae	cells	Clarke N.	15	2.09	58	0.7
Nannochloropsis oculata	Monodopsidaceae	cells	Clarke N.	15	3.74	101	0.6
Nannochloropsis oculata	Monodopsidaceae	cells	Clarke N.	15	1.25	33	0.3
Nannochloropsis oculata	Monodopsidaceae	cells	Clarke N.	15	1.19	34	0
Nannochloropsis oculata	Monodopsidaceae	cells	Clarke N.	15	0.76	19	0
Nannochloropsis oculata	Monodopsidaceae	cells	Clarke N.	15	0.525	35	0.9	7.5
Nannochloropsis oculata	Monodopsidaceae	cells	Clarke N.	15	3.15	42	0.4	6
Nannochloropsis oculata	Monodopsidaceae	cells	Clarke N.	15	0.87	58	0.6	5.9
Nannochloropsis oculata	Monodopsidaceae	cells	Clarke N.	15	0.87	30	0.3	5.7
Nannochloropsis/Botryococcus oculata	Monodopsidaceae	cells	Clarke N.	15	1.76	44	0.2	4.6
Nannochloropsis/Botryococcus oculata	Monodopsidaceae	cells	Clarke N.	15	1.48	38	0.2	3.5
Nannochloropsis/Botryococcus oculata	Monodopsidaceae	cells	Clarke N.	15	1.52	38	0.2	3
Nannochloropsis/Botryococcus oculata	Monodopsidaceae	cells	Clarke N.	15	1.72	41	0.1	2.9
Monomastix opisthostigma	Monomasticaceae	cells	Melkonian M.	10	18.38	245	2.2	8.6
Monomastix opisthostigma	Monomasticaceae	cells	Melkonian M.	10	21.42	306	2.4	8.1
Monomastix opisthostigma*	Monomasticaceae	cells	Melkonian M.	10	30	272.134	2.3	8.35			HiSeq	90	30	10080115	1814420700	1519141093	49663	35126	24378	18788	15043	12377	10324	8762	7363	6227	14537	10748	5590	3745	2666	2053	1562	1399	1136	6227
Kaliphora madagascariensis	Montiniaceae	leaf	Chase M.	5	55.4	1230	1	6.9	1.8	1.79	HiSeq	90	20	11747741	2114593380	2078881014	134228	63493	34003	20878	13963	9767	7104	5362	4191	3300	70735	29490	13125	6915	4196	2663	1742	1171	891	3300
Morus nigra	Moraceae	mixed	Deyholos M.	8	43	2262	1.3	6.7			HiSeq	90	20	10525770	1894638600	1855896996	86626	49571	31248	22257	16692	13105	10581	8733	7297	6129	37055	18323	8991	5565	3587	2524	1848	1436	1168	6129
Moringa oleifera	Moringaceae	mixed	Soltis D.	5	199.8	3330	1.5	8.4	1.67	2.09
Moringa oleifera	Moringaceae	mixed	Soltis D.	5	153.5	3410	0.1	5.4	2.07	2.26	GA IIx	74	50	14641348	2166919504	2098556880	60952	40374	29328	23150	19039	16166	13938	12169	10690	9470	20578	11046	6178	4111	2873	2228	1769	1479	1220	9470
Myrica cerifera	Myricaceae	leaf	Soltis D.	5	12.18	203	0.9	7.5	1.38	0.69	GA IIx	74	30	13477118	1994613464	1885128649	57129	35779	24252	18789	15232	12706	10741	9133	7826	6772	21350	11527	5463	3557	2526	1965	1608	1307	1054	6772
Myrica cerifera	Myricaceae	leaf	Soltis D.	5	50.2	1004	1.4	8.7
Myristica fragrans	Myristicaceae	leaf	Chase M.	5	11.61	258	0.6	6.9	1.94	2.14
Myristica fragrans	Myristicaceae	leaf	Chase M.		11.97	266	0.9	1.1
Myristica fragrans*	Myristicaceae	leaf	Chase M.		23	262.108	0.756522	3.87391			HiSeq	90	23	20706803	3727224540	3603645592	75851	48341	32339	24232	19083	15492	12907	10835	9298	7979	27510	16002	8107	5149	3591	2585	2072	1537	1319	7979
Chamelaucium uncinatum	Myrtaceae	mixed	Smithson A.		9.76	244	1.6	7.8
Eucalyptus globulus	Myrtaceae	leaf (Y)	Stevenson D.	5	41.9	933	1.4	5.7	0.48	1.33
Heteropyxis natalensis	Myrtaceae	leaf	McLellan T.	5	83.6	304	1.4	8.1			GA IIx	74	30	13578718	2009650264	1905935185	129045	35416	11551	5100	2658	1491	875	554	344	249	93629	23865	6451	2442	1167	616	321	210	95	249
Melaleuca quinquenervia	Myrtaceae	leaf (Y)	Soltis D., Miles N.	5	105.84	2352	1.1	7.1	1.63	0.83	HiSeq	90	30	14332939	2579929020	2508461822	72849	37159	14725	5820	2229	893	358	145	56	27	35690	22434	8905	3591	1336	535	213	89	29	27
Syzygium paniculatum	Myrtaceae	mixed	Chase M.	6	32.5	722	1.8	7.4	1.99	1.98	HiSeq	90	20	8596347	1547342460	1504847930	86658	53413	32905	23198	17335	13434	10612	8494	6922	5626	33245	20508	9707	5863	3901	2822	2118	1572	1296	5626
Nelumbo nucifera	Nelumbonaceae	leaf (Y)	Chen T.		229.9	4180	1.2	7.6			HiSeq	90	20	9209595	1657727100	1567709388	95653	48303	27693	18589	13252	9923	7548	5815	4561	3637	47350	20610	9104	5337	3329	2375	1733	1254	924	3637
Nelumbo sp.	Nelumbonaceae	leaf	Chase M.	6	52.9	1510	1.3	6.6	2.14	2.31	HiSeq	90	20	10508043	1891447740	1856178453	96325	58234	34973	23918	17439	13071	9968	7794	6123	4840	38091	23261	11055	6479	4368	3103	2174	1671	1283	4840
Nepenthes alata	Nepenthaceae	leaf (M)	Miles N.	5	13.68	228	1.6	8.1	1.45	0.94
Nepenthes alata	Nepenthaceae	leaf (M)	Miles N.	5	10.5	140	1.7	7.8
Nepenthes alata*	Nepenthaceae	leaf	Miles N.	5	23	179.058	1.64348	7.96957			GA IIx	74	23	14613446	2162790008	2067478250	119821	63764	38411	26782	19964	15509	12411	10214	8530	7212	56057	25353	11629	6818	4455	3098	2197	1684	1318	7212
Nephroselmis olivacea	Nephroselmidaceae	cells	Melkonian M.	10	17.77	378	0.5	2.7
Nephroselmis olivacea	Nephroselmidaceae	cells	Melkonian M.	10	17.8	387	0.4	2.7
Nephroselmis olivacea	Nephroselmidaceae	cells	Melkonian M.	10	20.64	397	0.5	2.6
Nephroselmis olivacea	Nephroselmidaceae	cells	Melkonian M.	10	9.7	194	1.5	3.8
Nephroselmis olivacea	Nephroselmidaceae	cells	Melkonian M.	10	12.45	249	1.8	3.3
Nephroselmis olivacea	Nephroselmidaceae	cells	Melkonian M.	10	15	300	1.7	3.3
Nephroselmis pyriformis	Nephroselmidaceae	cells	Melkonian M.	10	76	1900	2.5	6.3
Nephroselmis pyriformis	Nephroselmidaceae	cells	Melkonian M.	10	79.2	1980	2.4	6.3
Nephroselmis pyriformis	Nephroselmidaceae	cells	Melkonian M.	10	87.4	2185	2.4	6.2			HiSeq	90	40	9613587	1730445660	1468414781	39186	27682	19343	14747	11842	9534	7801	6491	5381	4503	11504	8339	4596	2905	2308	1733	1310	1110	878	4503
Nephroselmis pyriformis	Nephroselmidaceae	cells	Melkonian M.	10	13.2	264	1.7	3.8
Nephroselmis pyriformis	Nephroselmidaceae	cells	Melkonian M.	10	66.8	1670	2.3	3.7
Peganum harmala	Nitrariaceae	mixed	Chase M.	5	83.3	1665	1.1	4.1	2.21	1.03
Nothofagus obliqua	Nothofagaceae	leaf	Chase M.	3	201	4480	2	8	2.01	2.22	HiSeq	90	40	13333334	2400000120	2324588410	83023	50199	32418	23738	18364	14828	12266	10283	8702	7437	32824	17781	8680	5374	3536	2562	1983	1581	1265	7437
Phaeoceros laevis	Notothyladaceae	leaf	Villarreal J.	5	1.28	32	2.8	7.2	2.12	1.36
Acleisanthes lanceolata	Nyctaginaceae	mixed	Moore	3	5.04	144	0	2.3	1.95	1.91
Allionia incarnata	Nyctaginaceae	leaf (Y)	Covshoff S.	12	68.9	1566	1.3	7	2.12		HiSeq	90	30	12405979	2233076220	2178724684	114848	69921	43422	30397	22433	17109	13448	10714	8647	7047	44927	26499	13025	7964	5324	3661	2734	2067	1600	7047
Allionia incarnata	Nyctaginaceae	leaf (Y)	Covshoff S.	12	69.99	1707	1.1	6.5	2.15		HiSeq	90	30	10393402	1870812360	1824285891	101446	59467	37170	26105	19317	14870	11648	9351	7548	6113	41979	22297	11065	6788	4447	3222	2297	1803	1435	6113
Boerhavia coccinea	Nyctaginaceae	leaf (Y)	Covshoff S.	12	38.61	990	1.3	7.1	2.16		HiSeq	90	8.6	13048032	2348645760	2291094156	122564	72066	44886	31445	23181	17746	13899	11084	8953	7348	50498	27180	13441	8264	5435	3847	2815	2131	1605	7348
Boerhavia coccinea	Nyctaginaceae	leaf (M)	Covshoff S.	12	75.24	1672	1.5	6.7	2.14		HiSeq	90	30	13218008	2379241440	2320184383	128844	76536	46832	32134	23346	17483	13529	10702	8561	6872	52308	29704	14698	8788	5863	3954	2827	2141	1689	6872
Boerhavia dominii	Nyctaginaceae	leaf (Y)	Covshoff S.	12	38.26	981	1.2	7.5	2.15		HiSeq	90	8.3	12255132	2205923760	2160162168	113185	69471	42812	29633	21505	16214	12495	9837	7789	6268	43714	26659	13179	8128	5291	3719	2658	2048	1521	6268
Boerhavia dominii	Nyctaginaceae	leaf (M)	Covshoff S.	12	43.43	1143	1.2	6.9	2.15		HiSeq	90	13.4	12678281	2282090580	1780533497	105391	63303	39522	27569	20243	15347	11922	9298	7399	5961	42088	23781	11953	7326	4896	3425	2624	1899	1438	5961
Bougainvillea sp.	Nyctaginaceae	mixed	Deyholos M.	8	8.4	291	0.9	5.7
Bougainvillea spectabilis	Nyctaginaceae	leaf	Soltis D.	5	348	5800	1.4	8.3	1.83	2.27	GA IIx	74	50	23325168	3452124864	3313700717	196330	93266	50509	30667	19827	13358	9477	6952	5280	4097	103064	42757	19842	10840	6469	3881	2525	1672	1183	4097
Mirabilis jalapa	Nyctaginaceae	leaf (Y)	Covshoff S.	12	46.57	1194	1.3	7.8	2.15		HiSeq	90	16	13034986	2346297480	2302744524	122746	73379	45171	30955	22280	16518	12659	9866	7872	6296	49367	28208	14216	8675	5762	3859	2793	1994	1576	6296
Mirabilis jalapa	Nyctaginaceae	leaf (M)	Covshoff S.	12	57.81	1410	1.1	6.5	2.14		HiSeq	90	30	12235210	2202337800	2151807554	121808	71262	42186	27886	19449	14194	10621	8176	6329	4939	50546	29076	14300	8437	5255	3573	2445	1847	1390	4939
Nuphar advena	Nymphaeaceae	leaf (Y)	Soltis D.	5	107.4	1953	2.2	8.4	2.12	2.33	HiSeq	90	40	3913363	704405340	666575073	159639	72912	36421	21269	13532	9097	6387	4701	3520	2685	86727	36491	15152	7737	4435	2710	1686	1181	835	2685
Ochna mossambicensis	Ochnaceae	leaf	Soltis D., Miles N.	5	92.7	2060	1.1	8.3	1.91	1.17	HiSeq	90	40	6700506	1206091080	1146675023	68754	38998	21782	13615	8953	6100	4262	2943	2066	1445	29756	17216	8167	4662	2853	1838	1319	877	621	1445
Ochna serrulata	Ochnaceae		Leebens-Mack J.	2	17.487	603	1.6	8.4
Ochna serrulata	Ochnaceae		Leebens-Mack J.	2	19.053	657	1.1	7.4			HiSeq	90	20	12674768	2281458240	2238504183	136307	70663	40896	26958	18955	13775	10257	7800	6089	4797	65644	29767	13938	8003	5180	3518	2457	1711	1292	4797
Ligustrum sinense	Oleaceae	mixed	Stewart N.	5	10.3	257		2.9	1.6	0.44
Olea europaea	Oleaceae	leaf (Y)	Soltis D.	5	35.6	890	1.1	6.9	2.17	1.46	HiSeq	90	20	11545083	2078114940	2009298822	130273	73655	43268	28337	19853	14394	10743	8141	6241	4820	56618	30387	14931	8484	5459	3651	2602	1900	1421	4820
Olea europaea ssp africana	Oleaceae	leaf	Soltis D.	5	0.77	17	0.5	2.9	1.65	0.93
Epilobium sp.	Onagraceae	mixed	Deyholos M.	8	16.9	888	0.6	6.1			HiSeq	90	16.9	12554971	2259894780	2201976087	105485	57333	31534	19406	12623	8488	5793	4069	2909	2049	48152	25799	12128	6783	4135	2695	1724	1160	860	2049
Oenothera affinis	Onagraceae	leaf (Y)	Johnson M.	9	57.925	2317	1.3	7.1			HiSeq	90	20	11356049	2044088820	1744522521	61942	42894	29721	22619	18046	14778	12315	10481	8915	7642	19048	13173	7102	4573	3268	2463	1834	1566	1273	7642
Oenothera biennis	Onagraceae	leaf (Y)	Johnson M.	9	52.675	1505	1.9	7.5	2.09	2.39	HiSeq	90	20	11353809	2043685620	1969996313	65240	40670	26697	19632	15128	12040	9772	8091	6753	5597	24570	13973	7065	4504	3088	2268	1681	1338	1156	5597
Oenothera biennis	Onagraceae	leaf (Y)	Johnson M.	9	68.95	1970	1.5	7	2.06	2.14	HiSeq	90	20	9883412	1779014160	1716751973	57400	36700	24460	18032	14021	11273	9366	7779	6498	5485	20700	12240	6428	4011	2748	1907	1587	1281	1013	5485
Oenothera biennis	Onagraceae	leaf (Y)	Johnson M.	9	47.16	1965	1.6	7.8			HiSeq	90	20	9457475	1702345500	1636584254	65003	40785	26729	19819	15430	12377	10240	8539	7176	6057	24218	14056	6910	4389	3053	2137	1701	1363	1119	6057
Oenothera biennis	Onagraceae	leaf	Johnson M.	9	72.072	2772	1.4	7			HiSeq	90	20	12023894	2164300920	2112794316	76091	47235	30921	22666	17361	13749	11180	9292	7738	6474	28856	16314	8255	5305	3612	2569	1888	1554	1264	6474
Oenothera biennis	Onagraceae	leaf (Y)	Johnson M.	9	38.4	1200	1.2	6.2			HiSeq	90	20	12495879	2249258220	2183240482	79950	47022	30148	21866	16824	13396	10879	9068	7554	6362	32928	16874	8282	5042	3428	2517	1811	1514	1192	6362
Oenothera clelandii	Onagraceae	leaf (Y)	Johnson M.	9	19.8	660	1	6.4			HiSeq	90	20	7054792	1269862560	1211156858	57261	37236	24528	18091	13965	11174	9137	7567	6283	5295	20025	12708	6437	4126	2791	2037	1570	1284	988	5295
Oenothera elata hookeri	Onagraceae	leaf (Y)	Johnson M.	9	78.3	2700	0.9	6.5			HiSeq	90	20	14124256	2542366080	2448591558	66006	43608	29770	22383	17670	14406	11887	10014	8541	7269	22398	13838	7387	4713	3264	2519	1873	1473	1272	7269
Oenothera filiformis	Onagraceae	leaf (Y)	Johnson M.	9	28	800	0.9	6.7	2.01	1.8	HiSeq	90	20	15165524	2729794320	2665719089	65630	39849	24797	16959	12320	9293	7085	5516	4246	3319	25781	15052	7838	4639	3027	2208	1569	1270	927	3319
Oenothera filiformis	Onagraceae	leaf (Y)	Johnson M.	9	44.965	1955	1.3	7.5			HiSeq	90	20	9595099	1727117820	1684365128	55783	37187	25301	19126	15106	12251	10240	8619	7352	6225	18596	11886	6175	4020	2855	2011	1621	1267	1127	6225
Oenothera filiformis	Onagraceae	leaf (Y)	Johnson M.	9	42.336	1764	1.3	7.4			HiSeq	90	20	14139375	2545087500	2453532618	66284	40951	27349	20322	15986	13008	10743	8951	7632	6538	25333	13602	7027	4336	2978	2265	1792	1319	1094	6538
Oenothera gaura	Onagraceae	leaf (Y)	Johnson M.	9	53.55	1530	2	7.9	2.09	2.33	HiSeq	90	20	12763432	2297417760	2245713986	77927	46625	29372	20555	15305	11835	9293	7449	6013	4896	31302	17253	8817	5250	3470	2542	1844	1436	1117	4896
Oenothera gaura	Onagraceae	leaf (Y)	Johnson M.	9	30.039	969	1.6	7.8			HiSeq	90	20	10422534	1876056120	1178116428	61689	40749	27579	20754	16220	13083	10762	8973	7611	6499	20940	13170	6825	4534	3137	2321	1789	1362	1112	6499
Oenothera gaura	Onagraceae	leaf (Y)	Johnson M.	9	42.75	1710	1.3	7.5			HiSeq	90	20	9879504	1778310720	1736330346	61398	40451	27127	20327	15940	12891	10637	8862	7399	6249	20947	13324	6800	4387	3049	2254	1775	1463	1150	6249
Oenothera gaura	Onagraceae	leaf (Y)	Johnson M.	9	74.984	2884	1.2	7.4			HiSeq	90	20	9998535	1799736300	1755438443	65295	42060	28363	21131	16510	13198	10806	9064	7591	6416	23235	13697	7232	4621	3312	2392	1742	1473	1175	6416
Oenothera grandiflora	Onagraceae	leaf (Y)	Johnson M.	9	24.99	714	1.7	7.3	1.97	2.16	HiSeq	90	20	11272375	2029027500	1963934028	56043	38599	26736	20466	16438	13539	11325	9573	8135	6916	17444	11863	6270	4028	2899	2214	1752	1438	1219	6916
Oenothera grandiflora	Onagraceae	leaf (Y)	Johnson M.	9	30.59	874	1.2	6.6	2.09	2.24	HiSeq	90	20	10778315	1940096700	1872323162	63656	40120	26273	19485	15250	12226	10058	8325	6958	5824	23536	13847	6788	4235	3024	2168	1733	1367	1134	5824
Oenothera grandiflora	Onagraceae	leaf (Y)	Johnson M.	9	62.832	2856	1.3	7.5			HiSeq	90	20	10554000	1899720000	1845127990	59881	41100	28253	21414	17029	13950	11617	9765	8304	7065	18781	12847	6839	4385	3079	2333	1852	1461	1239	7065
Oenothera grandiflora	Onagraceae	leaf (Y)	Johnson M.	9	35.061	1209	1.5	7.3			HiSeq	90	20	9783510	1761031800	1711317771	65532	44754	30218	22373	17347	13812	11147	9200	7601	6345	20778	14536	7845	5026	3535	2665	1947	1599	1256	6345
Oenothera grandiflora	Onagraceae	leaf (Y)	Johnson M.	9	36.9	1230	1.5	6.8			HiSeq	90	20	9599892	1727980560	1676917201	60428	41083	27707	20706	16247	13188	10843	9037	7547	6353	19345	13376	7001	4459	3059	2345	1806	1490	1194	6353
Oenothera grandis	Onagraceae	leaf (Y)	Johnson M.	9	10.08	288	1.8	7.4	2.1	2.34
Oenothera grandis	Onagraceae	leaf (Y)	Johnson M.	9	21.504	768	1.1	6.2			HiSeq	90	20	12590873	2266357140	2200870124	66443	42295	28427	21366	16791	13695	11311	9509	8081	6905	24148	13868	7061	4575	3096	2384	1802	1428	1176	6905
Oenothera hartwegii	Onagraceae	leaf (Y)	Moore	5	2.555	73	0.8	2.7	0.91	1.63
Oenothera laciniata	Onagraceae	leaf (Y)	Johnson M.	9	1.575	45	1.8	6.4	2.09	1.87
Oenothera laciniata	Onagraceae	leaf (Y)	Johnson M.	9	69.23	3010	0.8	6.1			HiSeq	90	20	11803634	2124654120	2061218553	79426	45663	28875	20650	15624	12230	9781	8010	6595	5476	33763	16788	8225	5026	3394	2449	1771	1415	1119	5476
Oenothera rosea	Onagraceae	leaf (Y)	Johnson M.	9	26.25	750	2.2	8.3	2.07	2.3	HiSeq	90	20	11395215	2051138700	1984511239	68887	42599	28365	21020	16434	13278	10922	9146	7687	6532	26288	14234	7345	4586	3156	2356	1776	1459	1155	6532
Oenothera speciosa	Onagraceae	leaf (Y)	Johnson M.	9	3.605	103	2	6.8	2.08	1.93
Oenothera suffulta suffulta	Onagraceae	leaf (Y)	Johnson M.	9	43.81	1685	1.1	6.9			HiSeq	90	20	15368037	2766246660	2696557860	73970	44080	28248	20305	15250	11845	9487	7664	6257	5182	29890	15832	7943	5055	3405	2358	1823	1407	1075	5182
Oenothera villaricae	Onagraceae	leaf (Y)	Johnson M.	9	41.6	1600	1.6	7.5			HiSeq	90	20	10676503	1921770540	1867931092	68108	44020	27415	18937	13769	10274	7956	6103	4750	3725	24088	16605	8478	5168	3495	2318	1853	1353	1025	3725
Onoclea sensibilis	Onocleaceae	leaf	Burris J., Stewart N.	5	52	56	1.3	6	2.66	1.16	GA IIx	73.5	20	10844031	1594072557	1516866043	38052	24661	16702	12846	10254	8483	7202	6173	5240	4436	13391	7959	3856	2592	1771	1281	1029	933	804	4436
Onoclea sensibilis	Onocleaceae	leaf	Burris J., Stewart N.	5	46.55	931	1.2	5.9
Onoclea sensibilis	Onocleaceae	leaf	Burris J., Stewart N.	5	4.4	110	1.3	4.9
Ophioglossum vulgatum	Ophioglossaceae	mixed	Deyholos M.	8	33.5	1761	1.5	7			HiSeq	90	20	10697208	1925497440	1887054155	111001	52365	25351	13843	8126	5085	3240	2158	1442	982	58636	27014	11508	5717	3041	1845	1082	716	460	982
Drakea elastica	Orchidaceae	mixed	Smithson A.		18.404	428	1.2	6.7			HiSeq	90	20	14538126	2616862680	2551425534	120337	58553	32626	21181	14717	10714	8107	6289	5013	4025	61784	25927	11445	6464	4003	2607	1818	1276	988	4025
Drakea elastica	Orchidaceae	mixed	Smithson A.		8.613	261	1.7	6
Goodyera pubescens	Orchidaceae	leaf (Y)	Leebens-Mack J.		42.74	822	1.8	6.9			HiSeq	90	20	10095264	1817147520	1776169918	78073	47155	29903	21655	16411	12889	10386	8559	7074	5971	30918	17252	8248	5244	3522	2503	1827	1485	1103	5971
Masdevallia yuangensis	Orchidaceae	mixed	Deyholos M.	8	42.2	2220	1.8	7.5			HiSeq	90	20	11176984	2011857120	1954585032	106518	55347	29529	18406	12225	8379	5935	4294	3113	2298	51171	25818	11123	6181	3846	2444	1641	1181	815	2298
Oncidium sphacelatum	Orchidaceae	mixed	Deyholos M.	8	35.1	1845	1.7	7.4			HiSeq	90	20	8819203	1587456540	1526937693	58511	26763	12032	6555	3806	2360	1509	970	632	413	31748	14731	5477	2749	1446	851	539	338	219	413
Platanthera clavellata	Orchidaceae	leaf (Y)	Leebens-Mack J.		17.97	418	1.4	7.7			HiSeq	90	20	11998478	2159726040	2105084430	81377	50104	32375	23769	18384	14741	11945	9920	8338	7050	31273	17729	8606	5385	3643	2796	2025	1582	1288	7050
Platanthera clavellata	Orchidaceae	leaf (Y)	Leebens-Mack J.		15.39	358	1.8	7
Vanilla planifolia	Orchidaceae	leaf	Pires C.	5	19.44	243	0.6	4.4	2.14	2.46
Vanilla planifolia	Orchidaceae	leaf	Pires C.	5	113.9	2530	0	2.2	2.1	2.17	GA IIx	74	20	12804427	1895055196	1821605722	69384	43393	28465	20836	15806	12298	9703	7682	6077	4795	25991	14928	7629	5030	3508	2595	2021	1605	1282	4795
Conopholis americana	Orobanchaceae	bud	dePamphilis C.		66.55	1128	2	10			GA IIx	74	30	15171051	2245315548	2112422301	109847	65230	42325	30772	23287	18203	14658	11959	9953	8364	44617	22905	11553	7485	5084	3545	2699	2006	1589	8364
Lindenbergia philippensis	Orobanchaceae	leaf	dePamphilis C.		46.33	1188	1.9	9			GA IIx	73.5	30	12965911	1905988917	1819745936	62338	42283	29852	23273	18814	15467	13029	11053	9381	8031	20055	12431	6579	4459	3347	2438	1976	1672	1350	8031
Lindenbergia philippensis	Orobanchaceae	flower	dePamphilis C.		56.92	1674	1.5	7.7			GA IIx	74	30	14988549	2218305252	2072665961	72532	48342	34741	27290	22172	18537	15719	13425	11666	10195	24190	13601	7451	5118	3635	2818	2294	1759	1471	10195
Orobanche fasciculata	Orobanchaceae	bud	dePamphilis C.		57.68	1479	1.8	9.8			GA IIx	74	30	15709899	2325065052	2200919510	116967	67706	43190	31006	23649	18775	15322	12747	10767	9172	49261	24516	12184	7357	4874	3453	2575	1980	1595	9172
Orobanche fasciculata	Orobanchaceae	shoot/stem	dePamphilis C.		42	1750	1.9	9.6			GA IIx	74	30	15043195	2226392860	2103162000	110527	64326	41467	29845	22782	18040	14794	12245	10365	8823	46201	22859	11622	7063	4742	3246	2549	1880	1542	8823
Oxalis sp.	Oxalidaceae	mixed	Soltis D.	5	40.14	669	1.6	7.9	2.19	2.78	GA IIx	74	20	15466565	2289051620	2185587630	118123	54553	29734	18675	12733	9052	6708	5063	3885	3073	63570	24819	11059	5942	3681	2344	1645	1178	812	3073
Paeonia lactiflora	Paeoniaceae	bud	Chase M.	5	27.81	618	1.1	6.8	1.88	1.86	HiSeq	90	25	10352664	1863479520	1789806054	87118	47383	28149	19223	13857	10342	7946	6114	4847	3830	39735	19234	8926	5366	3515	2396	1832	1267	1017	3830
Paeonia lactiflora	Paeoniaceae	bud	Chase M.		41.2	298	1.3	6.8
Freycinetia multiflora	Pandanaceae		Leebens-Mack J.	1	34.713	1197	1.8	9.8			HiSeq	90	20	16754441	3015799380	2944384119	145969	86364	50153	33311	23419	17107	12729	9751	7606	5922	59605	36211	16842	9892	6312	4378	2978	2145	1684	5922
Argemone mexicana	Papaveraceae	belowground	Kutchan T.	13	32.55	1415	1.5	8.5			GA IIx	74	30	15858817	2347104916	2282446963	63767	38391	26231	20031	16246	13515	11527	9968	8764	7707	25376	12160	6200	3785	2731	1988	1559	1204	1057	7707
Argemone mexicana	Papaveraceae	bud	Kutchan T.	13	26.04	1085	1.6	8.4			GA IIx	74	26	12929635	1913585980	1877769771	70760	45285	31547	24555	19940	16684	14227	12315	10726	9370	25475	13738	6992	4615	3256	2457	1912	1589	1356	9370
Argemone mexicana	Papaveraceae	leaf (Y)	Kutchan T.	13	35.67	870	1.9	8.2			GA IIx	74	30	14472959	2141997932	2105203732	83109	51783	35146	26582	21028	17103	14279	12178	10434	8975	31326	16637	8564	5554	3925	2824	2101	1744	1459	8975
Argemone mexicana	Papaveraceae	leaf	Kutchan T.	13	30.69	1615	1.6	7.5			GA IIx	74	30	14653176	2168670048	2127794761	69018	43637	30134	23105	18557	15347	13018	11120	9541	8359	25381	13503	7029	4548	3210	2329	1898	1579	1182	8359
Argemone mexicana	Papaveraceae	shoot/stem	Kutchan T.	13	36	1440	1.6	1.4			GA IIx	74	30	14345596	2123148208	2081018744	71048	44754	30818	23688	19175	15979	13583	11714	10116	8803	26294	13936	7130	4513	3196	2396	1869	1598	1313	8803
Corydalis linstowiana	Papaveraceae	leaf	Chase M.	6	96.4	2142	1.2	5.8	2.14	2.02	HiSeq	90	20	11999137	2159844660	2123245780	74788	43834	26505	18270	13390	10088	7860	6170	4829	3798	30954	17329	8235	4880	3302	2228	1690	1341	1031	3798
Eschscholzia californica	Papaveraceae	belowground	Kutchan T.	13	34.46	2872	1.6	8.8			GA IIx	74	30	13962575	2066461100	2020700162	78153	44643	29908	22326	17574	14315	11917	10112	8681	7537	33510	14735	7582	4752	3259	2398	1805	1431	1144	7537
Eschscholzia californica	Papaveraceae	fruit	Kutchan T.	13	34.87	1835	1.8	8.5			GA IIx	100	30	13117410	2623482000	2509449526	69076	41826	29149	22382	18102	15083	12815	10969	9509	8297	27250	12677	6767	4280	3019	2268	1846	1460	1212	8297
Eschscholzia californica	Papaveraceae	bud	Kutchan T.	13	34.02	1890	1.7	8.2			GA IIx	74	30	13451783	1990863884	1952176764	80301	46681	30781	22811	17700	14232	11705	9854	8392	7114	33620	15900	7970	5111	3468	2527	1851	1462	1278	7114
Eschscholzia californica	Papaveraceae	shoot/stem	Kutchan T.	13	39.81	2095	1.6	7.2			GA IIx	74	30	13858461	2051052228	2010705359	78739	45176	30030	22351	17658	14249	11846	10042	8606	7396	33563	15146	7679	4693	3409	2403	1804	1436	1210	7396
Eschscholzia californica	Papaveraceae	leaf	Kutchan T.	13	53.1	2950	1.8	7			GA IIx	74	30	12320972	1823503856	1790775495	71383	41067	26562	19252	14804	11717	9547	7847	6493	5387	30316	14505	7310	4448	3087	2170	1700	1354	1106	5387
Papaver bracteatum	Papaveraceae	belowground	Kutchan T.	13	33.24	5540	1.7	8.9			GA IIx	74	30	14677915	2172331420	2086831502	123440	72912	48057	35304	27354	22000	18077	15080	12768	10916	50528	24855	12753	7950	5354	3923	2997	2312	1852	10916
Papaver bracteatum	Papaveraceae	belowground	Kutchan T.	13	33.6	4800	1.7	8.9			GA IIx	100	30	16922215	3384443000	3246720706	123307	73001	46541	33543	25587	20251	16474	13674	11551	9780	50306	26460	12998	7956	5336	3777	2800	2123	1771	9780
Papaver bracteatum	Papaveraceae	leaf	Kutchan T.	13	33.24	2216	1.7	7.5			GA IIx	74	30	13231820	1958309360	1918223788	115374	68802	43812	31590	24002	19003	15359	12592	10627	8981	46572	24990	12222	7588	4999	3644	2767	1965	1646	8981
Papaver rhoeas	Papaveraceae	fruit	Kutchan T.	13	45.37	1194	1.8	9.3			GA IIx	74	30	15501553	2294229844	2201467278	127156	66123	40138	27870	20740	16010	12780	10483	8685	7304	61033	25985	12268	7130	4730	3230	2297	1798	1381	7304
Papaver rhoeas	Papaveraceae	bud	Kutchan T.	13	33.73	1775	1.6	9.3			GA IIx	74	30	16057252	2376473296	2305195753	46	74318	44017	30136	21997	16860	13347	10748	8900	7487	81120	30301	13881	8139	5137	3513	2599	1848	1413	7487
Papaver rhoeas	Papaveraceae	belowground	Kutchan T.	13	21.12	2640	1.6	8.9			GA IIx	74	21	15671724	2319415152	2250102693	130428	67411	40031	27476	20226	15492	12344	10032	8260	6911	63017	27380	12555	7250	4734	3148	2312	1772	1349	6911
Papaver rhoeas	Papaveraceae	leaf	Kutchan T.	13	32.38	771	2	7.3			GA IIx	74	30	15709659	2325029532	2267369574	85998	45970	26741	18276	13292	10229	8052	6475	5223	4256	40028	19229	8465	4984	3063	2177	1577	1252	967	4256
Papaver rhoeas	Papaveraceae	shoot/stem	Kutchan T.	13	42.93	2525	1.5	7.1			GA IIx	74	30	15812999	2340323852	2265374811	132819	67522	39818	27267	20053	15304	12073	9779	8103	6821	65297	27704	12551	7214	4749	3231	2294	1676	1282	6821
Papaver setigerum	Papaveraceae	belowground	Kutchan T.	13	32.56	1480	1.8	9.1			GA IIx	74	30	14027956	2076137488	1977032093	194428	90610	48061	29370	19099	13143	9345	6883	5165	3993	103818	42549	18691	10271	5956	3798	2462	1718	1172	3993
Papaver setigerum	Papaveraceae	fruit	Kutchan T.	13	12.89	586	1.5	9			GA IIx	73.5	12.9	11973746	1760140662	1712991244	147413	68821	37404	23188	15446	10791	7789	5880	4533	3561	78592	31417	14216	7742	4655	3002	1909	1347	972	3561
Papaver setigerum	Papaveraceae	bud	Kutchan T.	13	31.04	3880	2	8.9			GA IIx	74	30	14699646	2175547608	2092169466	215753	100696	53534	32495	21287	14582	10296	7541	5650	4322	115057	47162	21039	11208	6705	4286	2755	1891	1328	4322
Papaver setigerum	Papaveraceae	shoot/stem	Kutchan T.	13	35.81	1085	1.9	7.6			GA IIx	74	30	12971806	1919827288	1837809827	161228	76265	42098	26228	17337	11840	8463	6060	4469	3415	84963	34167	15870	8891	5497	3377	2403	1591	1054	3415
Papaver setigerum	Papaveraceae	leaf	Kutchan T.	13	31.92	2280	1.9	6.9			GA IIx	74	30	13566315	2007814620	1926903396	161571	75216	40211	24892	16400	11471	8347	6238	4762	3702	86355	35005	15319	8492	4929	3124	2109	1476	1060	3702
Papaver somniferum	Papaveraceae	fruit	Kutchan T.	13	31.54	438	2.1	9.2			GA IIx	74	30	15163296	2244167808	2145462835	115168	61621	37888	26000	18844	14316	11123	8855	7241	5943	53547	23733	11888	7156	4528	3193	2268	1614	1298	5943
Papaver somniferum	Papaveraceae	belowground	Kutchan T.	13	36.82	2630	2.1	9			GA IIx	74	30	12531534	1854667032	1772349300	137002	71631	43478	29467	21131	15760	11969	9369	7575	6167	65371	28153	14011	8336	5371	3791	2600	1794	1408	6167
Papaver somniferum	Papaveraceae	bud	Kutchan T.	13	25.44	2120	1.6	8.8			GA IIx	74	25	15346762	2271320776	2212777592	166024	87941	52993	35536	25242	18681	14206	11151	8950	7212	78083	34948	17457	10294	6561	4475	3055	2201	1738	7212
Papaver somniferum	Papaveraceae	shoot/stem	Kutchan T.	13	31.5	1750	2	8.6			GA IIx	74	30	12804128	1895010944	1819147082	130885	68529	40379	26494	18548	13537	10176	7843	6060	4798	62356	28150	13885	7946	5011	3361	2333	1783	1262	4798
Papaver somniferum	Papaveraceae	leaf	Kutchan T.	13	32.58	3620	1.9	7.5			GA IIx	74	30	14456732	2139596336	2042993137	40	79975	46647	30701	21499	15770	11957	9321	7428	5992	80940	33328	15946	9202	5729	3813	2636	1893	1436	5992
Sanguinaria canadensis	Papaveraceae	mixed	Leebens-Mack J.	1	28.362	978	2.1	10
Sanguinaria canadensis	Papaveraceae	mixed	Leebens-Mack J.	1	35.496	1224	2	9.1			HiSeq	90	20	12507384	2251329120	2186987653	91900	55193	33697	23418	17201	13027	10006	7818	6217	4982	36707	21496	10279	6217	4174	3021	2188	1601	1235	4982
Sanguinaria canadensis	Papaveraceae	mixed	Leebens-Mack J.	1	10.005	345	1.8	7.9
Malesherbia fasiculata	Passifloraceae	mixed	Deyholos M.	8	23.86	582	1.4	8
Malesherbia fasiculata	Passifloraceae	mixed	Deyholos M.	8	12.78	639	1.3	7.8			HiSeq	90		8777908	1580023440	1551447701	85555	50816	33460	24816	19553	15936	13270	11236	9644	8370	34739	17356	8644	5263	3617	2666	2034	1592	1274	8370
Passiflora edulis	Passifloraceae	leaf (Y)	Soltis D.	5	129.15	2870	1.4	7.4	1.43	1.4	HiSeq	90	20	9641956	1735552080	1674668531	78048	50274	32882	23757	18026	14078	11292	9210	7633	6315	27774	17392	9125	5731	3948	2786	2082	1577	1318	6315
Passiflora sp.	Passifloraceae	mixed	Soltis D., Miles N.	5	96.75	2150	1	5.3	2.02	1.91	HiSeq	90	40	10912561	1964260980	1887171013	65694	38092	21946	14171	9493	6419	4286	2807	1788	1110	27602	16146	7775	4678	3074	2133	1479	1019	678	1110
Paulownia fargesii	Paulowniaceae	leaf	Chase M.	5	342.4	8560	1	6.4	0.66	0.6	HiSeq	90	20	11504535	2070816300	2029119858	124522	72815	44025	30100	21763	16301	12490	9738	7726	6191	51707	28790	13925	8337	5462	3811	2752	2012	1535	6191
Pavlova lutheri	Pavlovaceae	cells	Clarke N.	15	19.32	644	1.5	5.9			HiSeq	90	19.3	19305469	3474984420	3084699517	44043	32228	23176	17305	13467	10589	8491	6823	5522	4561	11815	9052	5871	3838	2878	2098	1668	1301	961	4561
Pavlova lutheri	Pavlovaceae	cells	Clarke N.	15	0.975	39	0	5.6
Pavlova lutheri	Pavlovaceae	cells	Melkonian M.	11	37.93	1308	1.4	7.6			HiSeq	90	20	7259923	1306786140	1195853201	53502	28285	17297	11822	8605	6319	4695	3465	2619	1993	25217	10988	5475	3217	2286	1624	1230	846	626	1993
Pavlova lutheri	Pavlovaceae	cells	Melkonian M.	11	46.4	2320	1.7	7.5			HiSeq	90	20	6315048	1136708640	1075547245	34796	25634	16316	11577	8442	6362	4795	3653	2795	2149	9162	9318	4739	3135	2080	1567	1142	858	646	2149
Pavlova lutheri	Pavlovaceae	cells	Melkonian M.	11	46.2	2310	1.6	7.5
Pavlova lutheri	Pavlovaceae	cells	Melkonian M.	11	37.32	1287	1.4	7.4
Uncarina grandidieri	Pedaliaceae	mixed	Soltis D.	5	28.41	299	0.9	6.5	2.06	1.82	HiSeq	90	25	12552925	2259526500	2194357387	103965	59261	32680	20587	13821	9759	6955	5123	3837	2928	44704	26581	12093	6766	4062	2804	1832	1286	909	2928
Pedinomonas minor	Pedinomonadaceae	cells	Melkonian M.	10	85.3	4265	1.3	8.5			HiSeq	90	40	10126277	1822729860	1539581549	23670	16796	12158	9490	7675	6360	5355	4557	3834	3317	6874	4638	2668	1815	1315	1005	798	723	517	3317
Pedinomonas minor	Pedinomonadaceae	cells	Melkonian M.	10	86.52	3605	1.3	8.4
Pedinomonas tuberculata	Pedinomonadaceae	cells	Melkonian M.	10	51.12	1136	1.2	8.1			HiSeq	90	30	10789911	1942183980	1739699677	25249	18532	14156	11633	9713	8245	7046	6091	5224	4511	6717	4376	2523	1920	1468	1199	955	867	713	4511
Pedinomonas tuberculata	Pedinomonadaceae	cells	Melkonian M.	10	56.34	1252	1.3	6
Gonatozygon kinahanii	Peniaceae	cells	Melkonian M.	10	44.38	1168	2.1	7.5			HiSeq	90	30	11724219	2110359420	1938412930	31964	23102	17098	13747	11421	9694	8282	7200	6266	5501	8862	6004	3351	2326	1727	1412	1082	934	765	5501
Gonatozygon kinahanii	Peniaceae	cells	Melkonian M.	10	50.69	1334	2.1	7.4
Gonatozygon kinahanii	Peniaceae	cells	Melkonian M.	10	52.21	1374	2	7.4
Gonatozygon kinahanii	Peniaceae	cells	Melkonian M.	10	49.25	1296	2	7.4
Penium exiguum	Peniaceae	cells	Melkonian M.	10	46.4	464	1.8	7.8			HiSeq	90	30	11466472	2063964960	1798263547	43741	31914	23336	18470	15024	12520	10605	9073	7776	6706	11827	8578	4866	3446	2504	1915	1532	1297	1070	6706
Penium exiguum	Peniaceae	cells	Melkonian M.	10	50.5	505	1.6	7.5
Ternstroemia gymnanthera	Pentaphylacaceae	leaf	Soltis D.	5	60	1000	1.4	7.6	2.08	2.31	GA IIx	74	30	14421549	2134389252	2047361219	95316	55789	37236	27895	22167	18296	15326	13043	11237	9818	39527	18553	9341	5728	3871	2970	2283	1806	1419	9818
Rehmannia glutinosa	Phrymaceae	mixed	Deyholos M.	5	74.09	588	0.5	3.1	2.18	2.27
Phyllanthus juglandifolius/niruri	Phyllanthaceae	leaf (Y)	Soltis D.	5	36.9	820	0	2.5	1.22	0.56
Phyllanthus sp.	Phyllanthaceae	leaf	Soltis D., Miles N.	5	31.05	690	0.9	6.5	1.86	2.01	HiSeq	90	30	12712915	2288324700	2230077229	65883	39866	24042	16445	11737	8710	6575	5091	3917	3047	26017	15824	7597	4708	3027	2135	1484	1174	870	3047
Physena madagascariensis	Physenaceae	leaf	Chase M.	5	102	2550	0.2	5.1	1.35	1.22	HiSeq	90	20	12956281	2332130580	2288212985	110199	67327	40964	27494	19485	14257	10574	7981	6097	4716	42872	26363	13470	8009	5228	3683	2593	1884	1381	4716
Phytolacca americana	Phytolaccaceae	mixed	Soltis D.	7	76.1	801	1.1	5.7	2.06	2.03	GA IIx	74		13763194	2036952712	1966267979	111558	70126	45582	33358	25475	20001	16187	13360	11101	9385	41432	24544	12224	7883	5474	3814	2827	2259	1716	9385
Picocystis salinarum	Picocystidaceae	cells	Melkonian M.	11	41.8	418	1.7	7.8			HiSeq	90	30	12889898	2320181640	1929590672	13882	9618	7668	6457	5640	5076	4630	4247	3946	3671	4264	1950	1211	817	564	446	383	301	275	3671
Picocystis salinarum	Picocystidaceae	cells	Melkonian M.	11	44.8	896	1.5	7.7
Picramnia pentandra	Picramniaceae	leaf (M)	Soltis D.	5	11.61	844	0	2.3	2.12	2.08
Picramnia pentandra	Picramniaceae	leaf (M)	Soltis D.	5	28.95	579	1	2.6	1.98	1.51
Cedrus libani	Pinaceae	mixed	Graham S.	5	67.26	708	1.7	9.2	1.55	0.58	GA IIx	74	20	16471972	2437851856	2223759075	70595	45067	29913	21806	16370	12641	10085	8169	6644	5451	25528	15154	8107	5436	3729	2556	1916	1525	1193	5451
Keteleeria evelyniana	Pinaceae		Leebens-Mack J.	2	27.231	939	1.4	8.6			HiSeq	90	20	15250547	2745098460	2692535075	130746	70875	40105	26578	18824	13748	10426	7963	6091	4836	59871	30770	13527	7754	5076	3322	2463	1872	1255	4836
Pseudotsuga wilsoniana	Pinaceae	mixed	Graham S.	5	18	200	1.3	7.3	1.4	1.25	GA IIx	74	5.6	14294358	2115564984	2023612044	67124	40525	27795	21100	16975	14149	12064	10487	9208	8139	26599	12730	6695	4125	2826	2085	1577	1279	1069	8139
Pseudotsuga wilsoniana	Pinaceae	mixed	Graham S.	5	7.6	304	1.5	7
Peperomia fraseri	Piperaceae	mixed	Deyholos M.	8	49.8	2619	2	8.3			HiSeq	90	20	12630699	2273525820	2221663123	78945	47947	31104	22536	17209	13656	10962	8943	7398	6129	30998	16843	8568	5327	3553	2694	2019	1545	1269	6129
Piper auritum	Piperaceae	leaf	Soltis D., Miles N.	5	580	12900	0.5	5.5	1.48	1.54	HiSeq	90	40	7590965	1366373700	1305143138	88281	42012	23769	15338	10559	7562	5477	3955	2849	2024	46269	18243	8431	4779	2997	2085	1522	1106	825	2024
Pittosporum resiniferum	Pittosporaceae	mixed	Stewart N.	3	3.8	109	0	2.7	1.99	1.53
Pittosporum resiniferum	Pittosporaceae	mixed	Stewart N.	5	31.815	707	0	2.5	1.56	0.5
Platanus occidentalis	Platanaceae	leaf	Soltis D.	7	388.5	4090	1.5	8.6	1.9	2.24	GA IIx	74		12754321	1887639508	1801445369	63729	43477	30875	23978	19348	16047	13612	11552	9913	8577	20252	12602	6897	4630	3301	2435	2060	1639	1336	8577
Plumbago auriculata	Plumbaginaceae	mixed	Soltis D., Miles N.	5	144.5	3210	1.4	6.6	2.04	1.68	HiSeq	90	40	5818864	1047395520	976256686	21928	11930	6152	3692	2357	1554	995	650	427	285	9998	5778	2460	1335	803	559	345	223	142	285
Avena fatua	Poaceae	mixed	Zuidhof J., Harker N.	5	96.9	1615	1.8	7	2.17	2.36	GA IIx	74	20	13839038	2048177624	1843805683	123674	57889	30815	18403	11645	7641	5304	3760	2697	1963	65785	27074	12412	6758	4004	2337	1544	1063	734	1963
Cymbopogon nardus	Poaceae	mixed	Deyholos M.	8	48.3	2544	1.5	7.5			HiSeq	90	20	9113994	1640518920	1572621146	137116	70050	37118	22794	15046	10500	7588	5568	4257	3264	67066	32932	14324	7748	4546	2912	2020	1311	993	3264
Deschampsia cespitosa	Poaceae	leaf	Chase M.	5	41.7	1190	0.4	3.7	2.25	0.69	HiSeq	90	20	10284627	1851232860	1805264084	172288	76031	33856	18520	10986	6881	4355	2874	1885	1262	96257	42175	15336	7534	4105	2526	1481	989	623	1262
Dichanthelium boscii	Poaceae	mixed	Kellogg E.	5	94	2350	0.1	2.7	2	1.51
Megathyrsus maximus	Poaceae	mixed	Kellogg E.	5	23	576	0	2.3	1.94	1.79
Microstegium vimineum	Poaceae	mixed	Stewart N.	5	61.2	1530	1.2	3.6	1.32	0.39
Neurachne alopecuroidea	Poaceae	mixed	Clayton H.		24.304	392	0.9	6.4			HiSeq	90	20	10686970	1923654600	1259480691	134474	62055	33099	20454	13719	9793	7241	5497	4240	3333	72419	28956	12645	6735	3926	2552	1744	1257	907	3333
Neurachne annularis	Poaceae	mixed	Clayton H.		8.151	429	1	6.5
Neurachne lanigera	Poaceae	mixed	Clayton H.		59.292	1098	1.1	7.3			HiSeq	90	20	10553026	1899544680	1830874526	93814	58272	36465	25424	18681	14263	11147	8935	7269	5971	35542	21807	11041	6743	4418	3116	2212	1666	1298	5971
Neurachne minor	Poaceae	mixed	Clayton H.		16.644	876	1.1	7
Neurachne munroi	Poaceae	mixed	Clayton H.		38.8	776	1.1	7.1			HiSeq	90	20	11775341	2119561380	2044567031	126359	70629	41408	27431	19318	14212	10840	8558	6834	5504	55730	29221	13977	8113	5106	3372	2282	1724	1330	5504
Panicum miliaceum	Poaceae	leaf (M)	Covshoff S.	12	43.9	1626	1.3	7.4	2.15		HiSeq	90	30	8369172	1506450960	1456654304	126944	59380	31191	18811	12309	8476	6118	4456	3342	2487	67564	28189	12380	6502	3833	2358	1662	1114	855	2487
Phyllostachys bambusoides	Poaceae	shoot/stem	Stewart N.	5	21.15	470	0	2.2	1.98	1.93
Sorghum halapense	Poaceae	leaf	Sammons D.	5	177	3540	1.5	8.3	2.14	2.34	GA IIx	74	30	13046002	1930808296	1834773479
Sporobolus nealleyi	Poaceae	mixed	Moore	5	50.295	1437	0.6	2.4	2.18	1.78
Streptochaeta angustifolia	Poaceae	mixed	Kellogg E.	6	31.8	796	0	2.7	1.91	1.93
Thyridolepis mitchelliana	Poaceae	mixed	Clayton H.		37.32	622	1.1	7.2			HiSeq	90	20	8767297	1578113460	1527957868	82284	54668	35276	25430	19270	15105	12079	9835	8170	6849	27616	19392	9846	6160	4165	3026	2244	1665	1321	6849
Thyridolepis multiculmis	Poaceae	mixed	Clayton H.		31.824	468	1.1	7.4			HiSeq	90	20	10285840	1851451200	1784904164	141250	70665	39553	25394	17404	12622	9403	7199	5616	4447	70585	31112	14159	7990	4782	3219	2204	1583	1169	4447
Triodia bynoei	Poaceae	mixed	Smithson A.		17.952	408	1.2	6
Triodia bynoei	Poaceae	mixed	Smithson A.		31.356	804	1	5.7
Triodia bynoei*	Poaceae	mixed	Smithson A.		20	541.272	1.1	5.85			HiSeq	90	20	12098054	2177649720	2118388487	184745	91922	49450	30285	19865	13806	9974	7288	5601	4301	92823	42472	19165	10420	6059	3832	2686	1687	1300	4301
Prumnopitys andina	Podocarpaceae	mixed	Graham S.	5	11.04	184	2.2	7.9	1.66	1	GA IIx	74	7.9	13258711	1962289228	1860767369	45616	31730	23622	19095	16147	13944	12318	10986	9868	8802	13886	8108	4527	2948	2203	1626	1332	1118	1066	8802
Prumnopitys andina	Podocarpaceae	mixed	Graham S.	5	16.92	282	2.2	8
Ipomopsis aggregata	Polemoniaceae	leaf	Soltis D.	5	0.54	12	3.2	1.6	2	2.02
Phlox drummondii	Polemoniaceae	mixed	Soltis D., Miles N.	5	100.4	1825	0.3	2.4	2.12	1.73	HiSeq	90	40	8927693	1606984740	1525123963	150698	71846	32980	18039	10640	6459	4020	2505	1568	990	78852	38866	14941	7399	4181	2439	1515	937	578	990
Phlox sp.	Polemoniaceae	mixed	Servick	5	64	1280	0.8	7	2.07	2.1	HiSeq	90	20	9730226	1751440680	1686316774	104385	57996	34291	23416	17055	12937	10011	8019	6378	5063	46389	23705	10875	6361	4118	2926	1992	1641	1315	5063
Dunaliella salina	Polyblepharidaceae	cells	Melkonian M.	11	56.7	2835	1.3	8.5			HiSeq	90	30	11835564	2130401520	1777987630	37934	28659	21238	16983	13927	11676	9931	8479	7243	6193	9275	7421	4255	3056	2251	1745	1452	1236	1050	6193
Dunaliella salina	Polyblepharidaceae	cells	Melkonian M.	11	54.6	2730	1.3	8.4
Scherffelia dubia	Polyblepharidaceae	cells	Melkonian M.	10	188.8	2360	1.6	5.6
Scherffelia dubia	Polyblepharidaceae	cells	Melkonian M.	10	233.2	2915	1.6	5.5			HiSeq	90		11530326	2075458680	1715618610	37454	27334	20088	16050	13381	11362	9734	8420	7341	6389	10120	7246	4038	2669	2019	1628	1314	1079	952	6389
Scourfieldia sp.	Polyblepharidaceae	cells	Melkonian M.	10	211.05	4221	2	5.7			HiSeq	90	40	8921418	1605855240	1234786732	29790	20383	13093	9153	6792	5058	3823	3010	2377	1930	9407	7290	3940	2361	1734	1235	813	633	447	1930
Scourfieldia sp.	Polyblepharidaceae	cells	Melkonian M.	10	193.2	3864	2	5.6
Spermatozopsis exsultans	Polyblepharidaceae	cells	Melkonian M.	11	44.98	2646	1.4	6.4
Spermatozopsis exsultans	Polyblepharidaceae	cells	Melkonian M.	11	39.03	2296	1.3	5.8			HiSeq	90	30	9377503	1687950540	1290109526	26005	19064	13218	9633	7276	5525	4300	3325	2599	2048	6941	5846	3585	2357	1751	1225	975	726	551	2048
Spermatozopsis similis	Polyblepharidaceae	cells	Melkonian M.	11	31.46	1748	2.3	8.7			HiSeq	90	20	6214010	1118521800	1020615567	25462	13220	7187	4464	2960	2010	1415	1032	768	571	12242	6033	2723	1504	950	595	383	264	197	571
Spermatozopsis similis	Polyblepharidaceae	cells	Melkonian M.	11	27.79	1544	2.3	8.7
Tetraselmis cordiformis	Polyblepharidaceae	cells	Melkonian M.	10	79.88	1065	1.5	8.2			HiSeq	90	40	10461765	1883117700	1613020277	40846	29001	22197	18283	15490	13448	11842	10513	9367	8329	11845	6804	3914	2793	2042	1606	1329	1146	1038	8329
Tetraselmis cordiformis	Polyblepharidaceae	cells	Melkonian M.	10	84.38	1125	1.3	7.5
Tetraselmis striata	Polyblepharidaceae	cells	Melkonian M.	10	35.5	2536	1.6	7.9			HiSeq	90	30	9997408	1799533440	1520933339	43796	28108	18328	13387	10286	8224	6638	5430	4515	3800	15688	9780	4941	3101	2062	1586	1208	915	715	3800
Tetraselmis striata	Polyblepharidaceae	cells	Melkonian M.	10	43.41	3101	1.6	7.8
Polygala lutea	Polygalaceae	mixed	Leebens-Mack J.		32.799	1131	1.6	8.5			HiSeq	90	20	13333334	2400000120	2325619800	170640	93992	53510	34140	22894	16190	11758	8711	6566	5058	76648	40482	19370	11246	6704	4432	3047	2145	1508	5058
Polygala myrtifolia	Polygalaceae	leaf	Chase M.	6	142.7	3170	0	2.1	2.13	2.35
Securidaca longepedunculata	Polygalaceae	leaf	Chase M.	3	8.2	234	0.1	2.5	2.09	2.01
Polygonum convolvulus	Polygonaceae	mixed	Zuidhof J., Harker N.	5	115.8	1930	1.4	8	1.99	1.26	GA IIx	74	20	10785319	1596227212	1503597692	91625	48269	28507	19229	13670	10107	7656	5925	4732	3803	43356	19762	9278	5559	3563	2451	1731	1193	929	3803
Polygonum convolvulus	Polygonaceae	mixed	Zuidhof J., Harker N.	5	70.2	1170	1.5	7.8
Rheum palmatum	Polygonaceae	mixed	Deyholos M.	8	123.98	2214	0	1.8
Rumex crispus	Polygonaceae	mixed	Deyholos M.	8	70.59	1023	0	2
Pleopeltis polypodioides	Polypodiaceae	leaf (M)	Stewart N.	5	44.1	980	1.3	7.7	0.92	0.71
Pleopeltis polypodioides	Polypodiaceae	leaf (M)	Stewart N.	5	5.85	130	0.3	4.7	1.02	0.97	HiSeq	90		13244973	2384095140	2323146547	96498	49047	25051	15197	9931	6901	4900	3514	2591	1951	47451	23996	9854	5266	3030	2001	1386	923	640	1951
Pleopeltis polypodioides	Polypodiaceae	leaf	Stewart N.	5	8.1	180		3.9	0.9	0.29
Pleopeltis polypodioides	Polypodiaceae	leaf	Stewart N.	5	3.24	72	2.2	3.2	1.19	0.75
Lenzites betulina	Polyporaceae	fruit	Deyholos M.	8	50.62	444	0.3	3.3
Polytrichum commune	Polytrichaceae	leaf	Stevenson D.	8							GA IIx	75	20	6827837	1024175550	826440619	49391	30398	21716	16877	13856	11698	10138	8810	7788	6925	18993	8682	4839	3021	2158	1560	1328	1022	863	6925
Porphyridium cruentum	Porphyridiaceae	cells	Clarke N.	16	8.07	269	3	4.9
Porphyridium cruentum	Porphyridiaceae	cells	Clarke N.	16	9.75	84	2.4	4.9
Porphyridium cruentum	Porphyridiaceae	cells	Clarke N.	16	1.85	74	0	2.6
Porphyridium cruentum	Porphyridiaceae	cells	Clarke N.	16	3.44	172	0	2.5
Porphyridium cruentum	Porphyridiaceae	cells	Clarke N.	16	11.196	622		7.9
Porphyridium cruentum	Porphyridiaceae	cells	Clarke N.	16	14.042	826		5.3
Porphyridium cruentum	Porphyridiaceae	cells	Clarke N.	16	23.56	589		4.9
Porphyridium cruentum	Porphyridiaceae	cells	Clarke N.	16	4.736	128	0	2.2
Porphyridium cruentum	Porphyridiaceae	cells	Clarke N.	16	11.36	307	2	4
Porphyridium cruentum	Porphyridiaceae	cells	Clarke N.	16	21.32	646	3.4	3.7
Porphyridium cruentum*	Porphyridiaceae	cells	Clarke N.	16	9.75	195	2.89662	4.9
Porphyridium cruentum*	Porphyridiaceae	cells	Clarke N.	16	30	472.218	2.938	3.799			HiSeq	90	30	8129172	1463250960	1415873496	25298	17765	12362	9673	7747	6362	5271	4401	3650	3057	7533	5403	2689	1926	1385	1091	870	751	593	3057
Porphyridium purpureum	Porphyridiaceae	cells	Melkonian M.	11	16.09	766	1.8	7.2
Porphyridium purpureum	Porphyridiaceae	cells	Melkonian M.	11	56.92	2108	1.6	3.4			HiSeq	90	20	5986855	1077633900	1011952207	26598	16054	11243	8504	6777	5555	4579	3823	3217	2708	10544	4811	2739	1727	1222	976	756	606	509	2708
Grahamia coahuilensis	Portulacaceae	mixed	Soltis D., Miles N.	4	0.96	24	0	1.5	1.86	0.38
Portulaca amilis	Portulacaceae	leaf (Y)	Covshoff S.	12	28.31	674	1.3	7.3	2.15		HiSeq	87.5	28	11280935	1974163625	1926559623	66535	44850	29769	22312	17390	14155	11784	9915	8377	7125	21685	15081	7457	4922	3235	2371	1869	1538	1252	7125
Portulaca amilis	Portulacaceae	leaf (M)	Covshoff S.	12	28.27	1285	1.3	6.9	2.14		HiSeq	87.5	28	9861288	1725725400	1686161642	60523	40620	26956	20113	15839	12840	10576	8846	7459	6400	19903	13664	6843	4274	2999	2264	1730	1387	1059	6400
Portulaca cryptopetala	Portulacaceae	leaf (Y)	Covshoff S.	12	47.97	1170	1.3	7.2	2.14		HiSeq	87.5	30	9701297	1697726975	1657583230	145305	74691	40073	24584	16058	10888	7736	5726	4215	3219	70614	34618	15489	8526	5170	3152	2010	1511	996	3219
Portulaca cryptopetala*	Portulacaceae	leaf (M)	Covshoff S.	12	37.6	1880	1.3	6.7	2.14		HiSeq	87.5	30	10245047	1792883225	1750394915	126660	64661	35041	21278	13914	9486	6770	4995	3787	2895	61999	29620	13763	7364	4428	2716	1775	1208	892	2895
Portulaca grandiflora	Portulacaceae	leaf (M)	Covshoff S.	12	34.27	1071	1.3	7.6	2.15		HiSeq	87.5	30	9151515	1601515125	1564011801	65041	41101	26554	19378	15033	11994	9799	8141	6828	5756	23940	14547	7176	4345	3039	2195	1658	1313	1072	5756
Portulaca mauii	Portulacaceae	leaf (M)	Covshoff S.	12	46.68	1197	1.3	6.9	2.14		HiSeq	90	30	9055331	1629959580	1607242028	117796	59887	32907	21189	14427	10471	7732	5879	4598	3629	57909	26980	11718	6762	3956	2739	1853	1281	969	3629
Portulaca molokiniensis	Portulacaceae	leaf (M)	Covshoff S.	12	54.98	1617	1.2	7.6	2.15		HiSeq	90	30	12359760	2224756800	2190288830	165228	75701	39125	23298	14919	10095	7115	5194	3883	2890	89527	36576	15827	8379	4824	2980	1921	1311	993	2890
Portulaca oleracea	Portulacaceae	mixed	Zuidhof J., Harker N.	5	78.3	1305	1.2	7.1	2.08	2.4	GA IIx	74	20	14491110	2144684280	2074326283	143307	70922	40004	25145	16606	11415	8211	5989	4494	3463	72385	30918	14859	8539	5191	3204	2222	1495	1031	3463
Portulaca oleracea	Portulacaceae	leaf (M)	Covshoff S.	12	48.05	858	1.1	7.1	2.13		HiSeq	90	30	10783425	1941016500	1911332156	140006	66109	34869	21250	13712	9316	6618	4860	3638	2787	73897	31240	13619	7538	4396	2698	1758	1222	851	2787
Portulaca pilosa	Portulacaceae	leaf (Y)	Covshoff S.	12	28.63	388	1.1	6.7	2.16		HiSeq	90	28	11049650	1988937000	1958107510	66232	43003	28101	20799	16229	13085	10838	9161	7756	6674	23229	14902	7302	4570	3144	2247	1677	1405	1082	6674
Portulaca suffruticosa	Portulacaceae	leaf (M)	Covshoff S.	12	51.03	1458	1.2	7.1	2.15		HiSeq	90	30	10383208	1868977440	1840522155	66112	44181	29170	21733	16920	13600	11276	9390	7957	6774	21931	15011	7437	4813	3320	2324	1886	1433	1183	6774
Portulaca umbraticola	Portulacaceae	leaf (M)	Covshoff S.	12	44.31	1528	1.4	7	2.16		HiSeq	90	30	10921945	1965950100	1935067537	97272	54310	32227	21896	15782	11910	9288	7352	5957	4901	42962	22083	10331	6114	3872	2622	1936	1395	1056	4901
Posidonia australis	Posidoniaceae	mixed	Smithson A.		48.72	1218	1.7	9			HiSeq	90	20	12465743	2243833740	2172672205	91860	56077	34973	24692	18419	14217	11371	9244	7601	6326	35783	21104	10281	6273	4202	2846	2127	1643	1275	6326
Ardisia revoluta	Primulaceae	mixed	Stevenson D.	5	111.2	2470	1.6	8.2	2.04	1.65	HiSeq	90	20	10540364	1897265520	1803780121	57494	35450	22114	15463	11389	8767	6862	5394	4252	3418	22044	13336	6651	4074	2622	1905	1468	1142	834	3418
Jacquinia sp.	Primulaceae	leaf	Soltis D.	5	15.93	177	1.3	5.1	2.45		GA IIx	74	35.7	16792854	2485342392	2406623667	113037	66868	42584	30044	22431	17556	14110	11541	9583	8038	46169	24284	12540	7613	4875	3446	2569	1958	1545	8038
Maesa lanceolata	Primulaceae	leaf	Chase M.	5	89.5	1790	1.3	7.8	1.4	0.49	HiSeq	90	20	14012997	2522339460	2455075969	104495	56802	29385	18397	12292	8561	6068	4359	3156	2278	47693	27417	10988	6105	3731	2493	1709	1203	878	2278
Primula rusbyi	Primulaceae	leaf	Chase M.	6	70.9	1576	0.4	3.3	2.17	2.34
Grevillea robusta	Proteaceae	leaf	Soltis D.	5	21.84	364	1.2	6.5	1.67	0.51	GA IIx	74	1.84	12979371	1920946908	1793916900	62765	39771	26595	20292	16415	13787	11639	10028	8707	7617	22994	13176	6303	3877	2628	2148	1611	1321	1090	7617
Hakea drupaceae	Proteaceae	mixed	Jost R.		45.408	528	0.8	5.5			HiSeq	90	20	12490867	2248356060	2210770870	113745	72667	44834	31511	23663	18285	14514	11709	9660	8011	41078	27833	13323	7848	5378	3771	2805	2049	1649	8011
Hakea prostrata	Proteaceae	leaf (Y)	Jost R.		43.82	626	1	6.4
Hakea prostrata	Proteaceae	belowground (Y)	Jost R.		48.75	750	0.6	5.7			HiSeq	90	20	14017389	2523130020	2471299790	146412	81994	45504	30000	21394	16032	12368	9823	7842	6307	64418	36490	15504	8606	5362	3664	2545	1981	1535	6307
Hakea prostrata	Proteaceae	belowground (Y)	Jost R.		44.66	638	0	2.7
Hakea prostrata	Proteaceae	leaf (Y)	Jost R.								HiSeq	90	20	13604673	2448841140	2382097304	138199	76439	44395	30127	21812	16486	12849	10176	8193	6739	61760	32044	14268	8315	5326	3637	2673	1983	1454	6739
Prymnesium parvum	Prymnesiaceae	cells	Melkonian M.	11	39.55	1521	1.7	8.5			HiSeq	90	20	8178155	1472067900	1411187639	57727	41539	29354	22502	17652	14071	11400	9179	7406	6002	16188	12185	6852	4850	3581	2671	2221	1773	1404	6002
Prymnesium parvum	Prymnesiaceae	cells	Melkonian M.	11	39.6	1320	1.7	8.5
Psilotum nudum	Psiloataceae	shoot/stem (Y)	Stevenson D.	8							GA IIx	75	20	8986521	1347978150	1126211015	73246	37215	23737	16916	12824	10268	8522	7142	6115	5264	36031	13478	6821	4092	2556	1746	1380	1027	851	5264
Drypetes deplanchei	Putranjivaceae	leaf	Chase M.	3	95.8	2130	0.5	6.7	2.13	2.18	HiSeq	90	40	13333334	2400000120	2330008463	102669	60511	37840	26419	19553	14883	11732	9435	7660	6262	42158	22671	11421	6866	4670	3151	2297	1775	1398	6262
Prasinococus capsulatus	Pycnococcaceae	cells	Melkonian M.	11	39	130	1.1	5.3			HiSeq	90	30	6833295	1229993100	1135983921	22028	15617	11989	9833	8302	7159	6206	5421	4755	4229	6411	3628	2156	1531	1143	953	785	666	526	4229
Prasinococus capsulatus	Pycnococcaceae	cells	Melkonian M.	11	47.4	158	0.9	4.7
Prasinoderma coloniale	Pycnococcaceae	cells	Melkonian M.	11	71.25	1425	1.7	7.2			HiSeq	90	30	9601271	1728228780	1265873058	18127	12572	9104	7223	5846	4804	4055	3400	2910	2461	5555	3468	1881	1377	1042	749	655	490	449	2461
Prasinoderma coloniale	Pycnococcaceae	cells	Melkonian M.	11	67.65	1353	1.7	7.2
Pseudoscourfieldia marina	Pycnococcaceae	cells	Melkonian M.	10	17.52	219	1.6	6.3
Pseudoscourfieldia marina	Pycnococcaceae	cells	Melkonian M.	10	18.48	231	1.8	5.8
Pseudoscourfieldia marina	Pycnococcaceae	cells	Melkonian M.	10	14.8	185	1.9	4
Pseudoscourfieldia marina	Pycnococcaceae	cells	Melkonian M.	10	18	225	0	3.2
Pseudoscourfieldia marina*	Pycnococcaceae	cells	Melkonian M.	10	30	224.837	1.7	6.05			HiSeq	90	30	13333334	2400000120	1973272537	23595	16163	12125	9923	8467	7394	6577	5916	5314	4826	7432	4038	2202	1456	1073	817	661	602	488	4826
Pycnococcus provasolii	Pycnococcaceae	cells	Melkonian M.	10	108.48	1356	1.9	6.2			HiSeq	90	40	13333334	2400000120	1980691349	20996	13792	10488	8658	7365	6398	5659	5001	4457	3974	7204	3304	1830	1293	967	739	658	544	483	3974
Pycnococcus provasolii	Pycnococcaceae	cells	Melkonian M.	10	110.24	1378	1.9	6.1
Cymbomonas tetramitiformis	Pyramimonadaceae	cells	Melkonian M.	10	35.51	538	0.6	5.5
Cymbomonas tetramitiformis	Pyramimonadaceae	cells	Melkonian M.	10	35.64	540	0.5	5.2
Rhodomonas sp.	Pyrenomonadaceae	cells	Melkonian M.	11	25.25	1098	1.6	6.9
Rhodomonas sp.	Pyrenomonadaceae	cells	Melkonian M.	11	29.89	1107	1.6	6.8			HiSeq	90		7443070	1339752600	1266326967	64262	37998	21861	14512	10304	7678	5731	4283	3248	2441	26264	16137	7349	4208	2626	1947	1448	1035	807	2441
Rhodomonas sp.	Pyrenomonadaceae	cells	Melkonian M.	11	27.38	1014	1.5	6.8
Quillaja saponaria	Quillajaceae	leaf	Chase M.	5	34.35	1145	1.2	6.7	1.8	2.09	HiSeq	90	30	12486154	2247507720	2177387057	93323	59794	37265	25469	18513	13781	10459	8126	6324	5005	33529	22529	11796	6956	4732	3322	2333	1802	1319	5005
Quillaja saponaria	Quillajaceae	leaf	Chase M.		47.3	289	1	6
Rafflesia cantleyi	Rafflesiaceae	mixed	Barkman T.	5	15.7	348	0	2.4	1.87	2.01
Cimicifuga racemosa	Ranunculaceae	mixed	Deyholos M.	8	39.5	1362	1.8	8.1			HiSeq	90	20	11384373	2049187140	1997682086	103743	62631	38801	27042	19964	15284	11972	9549	7799	6334	41112	23830	11759	7078	4680	3312	2423	1750	1465	6334
Thalictrum thalictroides	Ranunculaceae	bud	Di Stilio Verónica S.	5	359.2	6530	0.6	4.8	1.98	2.14
Reseda odorata	Resedaceae	leaf (Y)	Pires C., Edgar P.	5	62.16	592	0.2	5.1	2.21	2.13
Reseda odorata	Resedaceae	leaf (Y)	Pires C., Edgar P.	17	39.42	1314	1.4	7.3			HiSeq	90	20	9750397	1755071460	1701076116	80027	52891	35257	25807	19634	15550	12309	9949	8107	6583	27136	17634	9450	6173	4084	3241	2360	1842	1524	6583
Elegia capensis	Restionaceae	leaf	Chase M.	5	63.8	1276	0	2.6	1.49
Rhizophora mangle	Rhizophoraceae	leaf	Soltis D.	5	101.76	2544	2.2	8.7			HiSeq	90	40	7533301	1355994180	1290982333	62462	41991	28174	20809	15978	12613	10100	8182	6605	5424	20471	13817	7365	4831	3365	2513	1918	1577	1181	5424
Rhizophora mangle	Rhizophoraceae	leaf	Soltis D.	5	134	246	1.9	8.5
Roridula gorgonias	Roridulaceae	leaf	Chase M.	5	13.5	300	1.4	6.4	1.9	2.37
Roridula gorgonias	Roridulaceae	leaf	Chase M.		27.3	308	1.4	5.8
Roridula gorgonias*	Roridulaceae	leaf	Chase M.		26	303.951	1.4	6.1			HiSeq	90	26	10517238	1893102840	1813546976	75633	47148	29215	20244	14621	10992	8315	6398	5017	3886	28485	17933	8971	5623	3629	2677	1917	1381	1131	3886
Crataegus marshallii	Rosaceae	leaf	Soltis D., Miles N.	8	1.58	35	0.8	5.5	1.97	0.4
Rosa palustris	Rosaceae	leaf	Soltis D.	5	1.22	27	2.1	4.6	1.85	1.49
Rosa virginiana	Rosaceae	fruit	Deyholos M.	8	5.2	273	1.8	8.3
Rosa virginiana	Rosaceae	fruit	Deyholos M.	8	2.2	114	1.8	7.9
Rosa virginiana	Rosaceae	fruit	Deyholos M.	8	4.6	243	1.3	6.1
Rosa virginiana	Rosaceae	fruit	Deyholos M.	8	3.6	189	1.2	4.3
Galium boreale	Rubiaceae	mixed	Deyholos M.	8	35.5	1866	1.4	7.9			HiSeq	90	20	9726922	1750845960	1713504497	83512	46138	27730	18902	13753	10440	8107	6391	5124	4200	37374	18408	8828	5149	3313	2333	1716	1267	924	4200
Gardenia jasminoides	Rubiaceae	mixed	Deyholos M.	8	54.27	1206	0	2.5
Morinda citrifolia	Rubiaceae	leaf	Chase M.	5	19.1	381	0.6	6	2.14	0.99	HiSeq	90	19	13425660	2416618800	2373465001	97369	59196	33773	22014	15241	10884	7932	5947	4440	3297	38173	25423	11759	6773	4357	2952	1985	1507	1143	3297
Psychotria ipecacuanha	Rubiaceae	belowground	Kutchan T.	13	37.18	3380	2.8	8.7			GA IIx	74	30	14957959	2213777932	2141196367	67066	42222	29823	23212	18947	15947	13581	11827	10371	9122	24844	12399	6611	4265	3000	2366	1754	1456	1249	9122
Psychotria ipecacuanha	Rubiaceae		Kutchan T.	13	32	4000	2.2	8.5			GA IIx	74	30	15928659	2357441532	2272634317	71467	44879	31861	24914	20358	17117	14682	12749	11254	9992	26588	13018	6947	4556	3241	2435	1933	1495	1262	9992
Psychotria marginata	Rubiaceae	mixed	Leebens-Mack J.		36.366	1254	2.4	9			HiSeq	90	20	11881159	2138608620	2072464718	106302	61140	37828	26852	20315	15700	12562	10187	8394	7028	45162	23312	10976	6537	4615	3138	2375	1793	1366	7028
Citrus aurantium	Rutaceae	leaf	Chase M.	5	37.6	940	0.9	2.9	2.1	1.99
Citrus x paradisi	Rutaceae	leaf	Soltis D., Miles N.	5	389.9	11140	0.7	5.3	1.43	1.49	HiSeq	90	30	11184115	2013140700	1965118259	83685	45181	23760	13876	8442	5119	3070	1806	1042	597	38504	21421	9884	5434	3323	2049	1264	764	445	597
Murraya paniculata	Rutaceae	mixed	Soltis D., Miles N.	5	37.44	832	0	2.6	2.02	2.08
Phellodendron amurense	Rutaceae	leaf	Chase M.	5		1540			2.12	1.38	HiSeq	90	20	11355199	2043935820	2003527035	105841	63318	38885	27083	19810	15099	11924	9557	7780	6365	42523	24433	11802	7273	4711	3175	2367	1777	1415	6365
Meliosma cuneifolia	Sabiaceae	leaf	Chase M.	3	52.5	1168	1.1	5.3	2.16	2.19	HiSeq	90	30	5943213	1069778340	1018533727	109373	56313	29417	18080	11865	8110	5655	3907	2724	1901	53060	26896	11337	6215	3755	2455	1748	1183	823	1901
Salix acutifolia	Salicaceae	mixed	Deyholos M.	8	197.2	6801	1.2	7.3			HiSeq	90	20	10111376	1820047680	1766419556	159343	68869	34335	19928	12385	8168	5627	3902	2823	2027	90474	34534	14407	7543	4217	2541	1725	1079	796	2027
Salix alba	Salicaceae	leaf	Chase M.	3	0.4	11	1.5	6.3	2.25	2.11
Salix dasyclados	Salicaceae	mixed	Deyholos M.	8	117.1	4038	1.4	6.7			HiSeq	90	20	10405827	1873048860	1821685491	116829	62813	37365	25025	18039	13518	10310	8014	6302	4986	54016	25448	12340	6986	4521	3208	2296	1712	1316	4986
Salix eriocephala	Salicaceae	mixed	Deyholos M.	8	119.7	4128	1.5	7.6			HiSeq	90	20	10284795	1851263100	1795662165	108557	65648	40887	28126	20495	15333	11755	9151	7159	5704	42909	24761	12761	7631	5162	3578	2604	1992	1455	5704
Salix purpurea	Salicaceae	mixed	Deyholos M.	8	136.5	4707	1.4	7.4			HiSeq	90	20	8518120	1533261600	1486182268	94887	58796	37025	25703	18738	14002	10669	8252	6401	5042	36091	21771	11322	6965	4736	3333	2417	1851	1359	5042
Salix sachalinensis	Salicaceae	mixed	Deyholos M.	8	119.6	4125	1.6	7.7			HiSeq	90	20	8535512	1536392160	1489241013	104572	60795	37455	25390	18159	13549	10305	7988	6190	4851	43777	23340	12065	7231	4610	3244	2317	1798	1339	4851
Salix viminalis	Salicaceae	mixed	Deyholos M.	8	173.7	5988	1.4	7.2			HiSeq	90	20	11640112	2095220160	2036189239	107187	65414	41609	29255	21668	16648	13117	10428	8412	6906	41773	23805	12354	7587	5020	3531	2689	2016	1506	6906
Salvadora sp.	Salvadoraceae	leaf	Leebens-Mack J.		9.96	218	1.5	7.9			HiSeq	90		19059558	3430720440	3206861140	87378	51635	35404	26519	20743	16713	13876	11663	9930	8468	35743	16231	8885	5776	4030	2837	2213	1733	1462	8468
Aesculus pavia	Sapindaceae	mixed	Soltis D.	5	1.58	35	0.3	4.6	2.07	2.04
Dodonaea viscosa	Sapindaceae	leaf	Soltis D., Miles N.	4	0.16	4	0			2.85
Manilkara zapota	Sapotaceae	leaf	Soltis D.	4	2.6	65	2.3	7.3	1.95	0.28
Manilkara zapota	Sapotaceae	leaf (Y)	Soltis D.	5	18	450	1	7.1	1.55	0.26	HiSeq	90	5	8567777	1542199860	1477423103	161361	82575	43774	28280	19834	14573	10845	8356	6471	5033	78786	38801	15494	8446	5261	3728	2489	1885	1438	5033
Sarcobatus vermiculatus	Sarcobataceae	leaf	Chase M.	6	55.2	1227	0.6	4	2.16	2.28
Leptolaena cuspidata	Sarcolaenaceae	leaf	Chase M.	5	1	20	0	6	1.06	0.9
Sarracenia leucophylla	Sarraceniaceae	leaf (M)	Soltis D.	5	9.27	206	1.2	7.2
Sarracenia leucophylla	Sarraceniaceae	leaf	Soltis D.	5	6.93	154	1.3	6.7
Houttuynia cordata	Saururaceae	leaf	Chen T.								GA IIx	75	20	10487625	1573143750	1274185370	82977	39848	22483	14566	9975	7233	5403	4116	3176	2501	43129	17365	7917	4591	2742	1830	1287	940	675	2501
Saururus cernuus	Saururaceae	leaf	Soltis D., Miles N.	5	173	3850	0.8	5.7	1.37	1.38	HiSeq	90	40	7797273	1403509140	1326871650	55036	32657	20944	15011	11315	8798	6954	5415	4155	3140	22379	11713	5933	3696	2517	1844	1539	1260	1015	3140
Bergenia sp.	Saxifragaceae	leaf (Y)	Soltis D.	5	68.4	1368	1.3	8.1	1.19		HiSeq	90	20	11967907	2154223260	2079787234	134599	69663	37192	22525	14540	9713	6729	4731	3378	2496	64936	32471	14667	7985	4827	2984	1998	1353	882	2496
Heuchera sanguinea	Saxifragaceae	leaf (Y)	Soltis D.	5	59.55	1191	1.4	7.3	1.72	0.68	HiSeq	90	20	10223822	1840287960	1771195189	91400	51832	28094	18031	12354	8739	6373	4674	3477	2564	39568	23738	10063	5677	3615	2366	1699	1197	913	2564
Saxifraga stolonifera	Saxifragaceae	leaf	Soltis D., Miles N.	5	130.9	2380	1	6.3	2.15	2.02	HiSeq	90	40	8418707	1515367260	1461816748	104242	50835	28394	18092	12332	8778	6422	4741	3662	2796	53407	22441	10302	5760	3554	2356	1681	1079	866	2796
Scenedesmus dimorphus	Scenedesmaceae	cells	Clarke N.	15	10.95	365	1	4.4
Scenedesmus dimorphus	Scenedesmaceae	cells	Clarke N.	15	24.65	548	1	4.3
Scenedesmus dimorphus*	Scenedesmaceae	cells	Clarke N.	15	24.65	448.182	1	4.34442			HiSeq	90	24.65	17342382	3121628760	2875246204	56911	40859	29761	23542	19520	16457	14222	12461	11022	9812	16052	11098	6219	4022	3063	2235	1761	1439	1210	9812
Illicium parviflorum	Schisandraceae	leaf	Soltis D., Miles N.	5	38.34	852	1.2	8.1	2.08	1.39	HiSeq	90	30	7971911	1434943980	1359103304	46058	25804	12505	6823	3970	2322	1385	842	485	288	20254	13299	5682	2853	1648	937	543	357	197	288
Kadsura heteroclite	Schisandraceae	leaf	Chen T.								GA IIx	75	7.9	10979377	1646906550	1259383949	81369	36356	20827	13364	9151	6548	4741	3578	2712	2062	45013	15529	7463	4213	2603	1807	1163	866	650	2062
Schlegelia violacea	Schlegeliaceae	leaf	Chase M.	6	1.1	25	0	5.7	2.29	0.85
Sciadopitys verticillata	Sciadopityaceae	mixed	Graham S.	5	14.96	272	1.6	7.1	1.87	1.12
Sciadopitys verticillata	Sciadopityaceae	mixed	Graham S.	5	22.88	915	1.5	7.2
Sciadopitys verticillata*	Sciadopityaceae	mixed	Graham S.	7	20	419.375	1.55	7.15			GA IIx	74	20	17152342	2538546616	2263068904	51723	34016	24713	19523	16100	13813	11994	10604	9520	8527	17707	9303	5190	3423	2287	1819	1390	1084	993	8527
Anticharis glandulosa	Scrophulariaceae	leaf (M)	Covshoff S.	12	31.53	1017	1.2	6.2	2.16		HiSeq	87.5	30	11058065	1935161375	1881127255	57655	39337	26908	20600	16451	13437	11223	9507	8084	6920	18318	12429	6308	4149	3014	2214	1716	1423	1164	6920
Buddleja lindleyana	Scrophulariaceae	mixed	Soltis D.	5	72.9	1620	0	2.6	2.05	2.39
Buddleja lindleyana	Scrophulariaceae	mixed	Soltis D.	5	68.75	1375	1.3	5.9	2.13	2	HiSeq	90	20	10510595	1891907100	1826118663	113460	60150	34821	23137	16635	12474	9535	7415	5976	4800	53310	25329	11684	6502	4161	2939	2120	1439	1176	4800
Buddleja sp.	Scrophulariaceae	mixed	Deyholos M.	8	28.1	1480	1.2	6.9			HiSeq	90	8	11781881	2120738580	2077294844	108765	59767	35711	24285	17770	13537	10656	8568	7018	5767	48998	24056	11426	6515	4233	2881	2088	1550	1251	5767
Mimulus uvedaliae	Scrophulariaceae	mixed	Smithson A.		6.992	152	1.2	6.9
Verbascum sp.	Scrophulariaceae	mixed	Deyholos M.	8	27.3	942	1.5	7.7			HiSeq	90	20	13629158	2453248440	2407668599	105294	65759	43077	31159	23576	18513	14862	12067	10046	8346	39535	22682	11918	7583	5063	3651	2795	2021	1700	8346
Ailanthus altissima	Simaroubaceae	leaf	Soltis D., Miles N.	5	192.85	2030	0.3	5.2	1.96	2.15	HiSeq	90	30	17387661	3129778980	3081504741	196042	99573	51907	30215	18567	11944	7901	5409	3714	2589	96469	47666	21692	11648	6623	4043	2492	1695	1125	2589
Quassia amara	Simaroubaceae	leaf	Chase M.	5	134	2680	1.7	8.2	1.44	1.32	HiSeq	90	20	14352093	2583376740	2512088285	86340	52079	33353	23803	17965	14158	11422	9357	7790	6540	34261	18726	9550	5838	3807	2736	2065	1567	1250	6540
Simmondsia californica/chinensis	Simmondsiaceae	mixed	Stevenson D.	5	122	2712	0	2.3	1.85	1.07
Smilacina sp.	Smilacaceae	leaf	Deyholos M.	8	23.1	1218	1.4	8			HiSeq	90	20	12205853	2197053540	2140702330	149863	73074	35037	19880	12302	8054	5521	3901	2761	2018	76789	38037	15157	7578	4248	2533	1620	1140	743	2018
Smilax bona-nox	Smilacaceae	mixed	Leebens-Mack J.	5	149	2980	1.1	4.9	1.98	2.27	HiSeq	90	30	14926606	2686789080	2627840918	99193	53981	29972	19172	13045	9221	6705	4820	3525	2533	45212	24009	10800	6127	3824	2516	1885	1295	992	2533
Atropa belladonna	Solanaceae	mixed	Deyholos M.	8	93.01	1011	2.2	7.3			HiSeq	90	20	12478877	2246197860	2206305470	255037	114105	57622	33389	20776	13718	9468	6874	5065	3865	140932	56483	24233	12613	7058	4250	2594	1809	1200	3865
Brugmansia sanguinea	Solanaceae	leaf (Y)	Soltis D.	5	42.75	855	0.4	2.9	2.15	2.23
Brugmansia sanguinea	Solanaceae	mixed	Leebens-Mack J.	1	49.068	1692	1.8	9.2			HiSeq	90	20	12997841	2339611380	2289585330	93988	60472	38246	27284	20584	15998	12631	10228	8371	6809	33516	22226	10962	6700	4586	3367	2403	1857	1562	6809
Capsicum sp.	Solanaceae	mixed	Soltis D., Miles N.	4	1.2	30	0	2.6	1.91	0.28
Capsicum sp.	Solanaceae	mixed	Soltis D., Miles N.	5	16	400	0	2.7	2.13	2.32
Cestrum aurantiacum	Solanaceae	leaf	Stevenson D.	5	70.65	1570	0.1	2.5	2.09	2.33
Datura stramonium	Solanaceae	mixed	Chase M.	5	19.8	567	0	2.6	2.16	2.05
Lycium barbarum	Solanaceae	leaf (Y)	Soltis D.	5	65.5	1310	1.5	7.6	2.08	2.12	HiSeq	90	20	11287374	2031727320	1971647937	113046	65008	39193	27365	20401	15685	12377	9982	8186	6748	48038	25815	11828	6964	4716	3308	2395	1796	1438	6748
Lycium barbarum	Solanaceae	mixed	Deyholos M.	8	57.53	1224	0.4	2.5			HiSeq	90		11122852	2002113360	1971125574	114048	69005	42601	30017	22387	17350	13737	11180	9111	7428	45043	26404	12584	7630	5037	3613	2557	2069	1683	7428
Lycium carolinianum	Solanaceae	leaf (Y)	Soltis D.	5	52.25	1161	0.7	4.2	1.84	1.5
Lycium halimifolium	Solanaceae	leaf	Deyholos M.	8	15.3	528	1.4	7.3
Nicotiana sylvestris	Solanaceae		Leitch A.	5	8	160	0		1.9	1.84	HiSeq	90		10633919	1914105420	1890106246	157487	73333	36357	20709	12546	7999	5335	3616	2483	1701	84154	36976	15648	8163	4547	2664	1719	1133	782	1701
Nicotiana tobacum	Solanaceae		Leitch A.	5	93	1860	0.3	4.7	2.02	2.02
Nicotiana tomentosiformis	Solanaceae		Leitch A.	5	97.5	1950	0.1	4	2.08	2.25
Petunia axillaris	Solanaceae	leaf	Soltis D.	5	314.8	6996	0.3	4.4	1.94	2.09
Petunia integrifolia	Solanaceae	mixed	Soltis D.	5	114.3	3540	0.5	5.6	2.04	1.9
Solanum americanum	Solanaceae	mixed	Soltis D., Miles N.	5	70.2	1560	0	2.1	2.05	2.36
Solanum dulcamara	Solanaceae	mixed	Deyholos M.	8	54.41	465	0.8	6.1			HiSeq	90	20	13159548	2368718640	2315078428	92851	55201	36190	26986	21309	17292	14344	12068	10292	8880	37650	19011	9204	5677	4017	2948	2276	1776	1412	8880
Solanum sisymbriifolium	Solanaceae	mixed	Chase M.	5	189.5	3790	1.5	5.8	2.15	1.09	HiSeq	90	20	17497943	3149629740	3083713063	122326	67227	36264	22209	14531	9956	7053	5021	3699	2666	55099	30963	14055	7678	4575	2903	2032	1322	1033	2666
Solanum xanthocarpum	Solanaceae	mixed	Deyholos M.	8	43.42	1206	0.9	7			HiSeq	90	20	14606021	2629083780	2569882444	121876	73662	46771	33765	25859	20625	16857	13892	11690	9854	48214	26891	13006	7906	5234	3768	2965	2202	1836	9854
Vitex agnus-castus	Solanaceae	mixed	Soltis D.	6	96.6	2760	0.7	6.1	1.96	1.39	HiSeq	90	20	16094503	2897010540	2843863098	146201	79783	46508	30805	21730	16084	12262	9598	7630	6155	66418	33275	15703	9075	5646	3822	2664	1968	1475	6155
Sphagnum lescurii	Sphagnaceae	leaf	Shaw J.	8							GA IIx	74		8737413	1293137124	1106531781	229795	117032	70337	49272	36928	28748	22874	18456	15056	12454	112763	46695	21065	12344	8180	5874	4418	3400	2602	12454
Stachyurus praecox	Stachyuraceae	leaf (Y)	Stevenson D.	5	26.1	580	1.4	2.7	1.48	0.85	HiSeq	90	25	13333334	2400000120	2294221991	68635	41344	22325	13650	8809	5859	3891	2585	1758	1188	27291	19019	8675	4841	2950	1968	1306	827	570	1188
Stichococcus bacillaris	Stichococcaceae	cells	Melkonian M.	11	22.25	1236	1.2	9.6			HiSeq	90	20	9547138	1718484840	1629307146	38693	26383	17597	12572	9221	6841	5215	4052	3197	2505	12310	8786	5025	3351	2380	1626	1163	855	692	2505
Stichococcus bacillaris	Stichococcaceae	cells	Melkonian M.	11	29.52	1476	1.1	9.6
Stichococcus bacillaris	Stichococcaceae	cells	Melkonian M.	11	20.11	1149	1.2	9.5
Strelitzia reginae	Strelitziaceae	leaf	Chase M.	3	18.2	364	1.5	7.6	2.1	2.29	HiSeq	90	18	15575911	2803663980	2721442738	103228	59183	34457	22412	15474	11049	8193	6170	4670	3600	44045	24726	12045	6938	4425	2856	2023	1500	1070	3600
Spirotaenia minuta	Streptophyta incertae sedis	cells	Melkonian M.	10	31.48	732	1.1	5.8			GA IIx	74		7877311	1165842028	870054637	34061	22907	16520	12846	10463	8785	7526	6593	5843	5224	11154	6387	3674	2383	1678	1259	933	750	619	5224
Spirotaenia minuta	Streptophyta incertae sedis	cells	Melkonian M.	10	27.5	550	1	5.3
Stylidium adnatum	Stylidiaceae	leaf	Chase M.	5	83.7	1860	0.5	3.1	1.32	1.19
Sinojackia xylocarpa	Styracaceae	mixed	Soltis D.	5	6.48	144	0	2.6	2	0.79
Sinojackia xylocarpa	Styracaceae	mixed	Chen T.		58.85	1070	0.3	2.5
Sinojackia xylocarpa	Styracaceae	mixed	Soltis D.	5	0.27	6	0
Symplocus tinctoria/paniculata	Symplocaceae	leaf (Y)	Soltis D.	5	379.4	8430	0	2.4	1.05	0.94
Takakia lepidozioides	Takakiaceae	mixed	Graham S.	5	0.55	22	2.5	8	2.33	2.06
Tamarix chinensis	Tamaricaceae	leaf	Chase M.	5	49.1	1091	1.1	7.1	0.57	1.28	HiSeq	90	30	16176757	2911816260	2842580295	193156	63212	16146	5361	2165	1004	478	237	119	67	129944	47066	10785	3196	1161	526	241	118	52	67
Cephalotaxus harringtonia	Taxaceae	mixed	Deyholos M.	8	14	738	1.3	7.4
Cephalotaxus harringtonia	Taxaceae	mixed	Deyholos M.	8	42.2	1455	1.8	7.9			HiSeq	90	20	11315942	2036869560	1984841904	141539	76281	43736	30202	22230	17308	13887	11263	9377	7845	65258	32545	13534	7972	4922	3421	2624	1886	1532	7845
Taxus baccata	Taxaceae	mixed	Deyholos M.	8	43.1	1134	1.9	5.7			GA IIx	74		11889339	1759622172	1463230303	54249	34116	23529	17866	14371	11978	10206	8770	7594	6631	20133	10587	5663	3495	2393	1772	1436	1176	963	6631
Taxus cuspidata	Taxaceae	mixed	Deyholos M.	8	74.6	2574	1.4	7			HiSeq	90	20	8984233	1617161940	1574533895	113180	62486	35893	24346	17666	13301	10182	7994	6370	5098	50694	26593	11547	6680	4365	3119	2188	1624	1272	5098
Torreya nucifera	Taxaceae	mixed	Graham S.	5	17.49	318	1.4	6.4	1.94	1.16
Torreya nucifera	Taxaceae	mixed	Graham S.	5	28.1	1124	1.4	6.9
Torreya nucifera*	Taxaceae	mixed	Graham S.	8	25.59	412.742	1.4	6.55826			GA IIx	74	25.59	15854612	2346482576	2277685989	137134	63331	31734	21104	15227	11520	8906	7112	5663	4537	73803	31597	10630	5877	3707	2614	1794	1449	1126	4537
Torreya taxifolia	Taxaceae	leaf (Y)	Leebens-Mack J.	2	20.967	723	1	7.4			HiSeq	90	20	16506045	2971088100	2921472794	112118	64647	36941	24039	16789	12156	8955	6727	5127	3915	47471	27706	12902	7250	4633	3201	2228	1600	1212	3915
Cyanastrum cordifolium	Tecophilaeaceae	leaf	Pires C.	5	187.13	499	0.6	5.8	2.11	2.42	GA IIx	74	30	15129641	2239186868	2159001525	78119	43781	27778	19698	14657	11113	8536	6418	4750	3482	34338	16003	8080	5041	3544	2577	2118	1668	1268	3482
Abietwella abietinum	Thuidiaceae	mixed	Deyholos M.	8	10	345	0.4	5.4
Aquilaria sinensis	Thymelaeaceae	leaf (Y)	Chen T.		1.93	35	2.1
Daphne alpina	Thymelaeaceae	mixed	Chase M.	5	12.9	369	0.2	2.5	2.02	1.05
Edgeworthia papyrifera	Thymelaeaceae	mixed	Leebens-Mack J.	1	22.62	780	1.9	9.3			HiSeq	90	20	12125427	2182576860	2109245968	106013	57405	33089	21772	15232	11139	8304	6365	4921	3830	48608	24316	11317	6540	4093	2835	1939	1444	1091	3830
Edgeworthia papyrifera	Thymelaeaceae	mixed	Leebens-Mack J.	1	14.964	516	1.8	7
Trochodendron araliodes	Trochodendraceae	mixed	Stevenson D.	5	206	4120	1.5	8.1	2.09	2.11	HiSeq	90	40	5365804	965844720	918783451	101059	59411	37098	25925	19062	14553	11268	8960	7164	5839	41648	22313	11173	6863	4509	3285	2308	1796	1325	5839
Tropaeolum peregrinum	Tropaeolaceae	leaf (Y)	Pires C., Edgar P.	5	79.1	2260	1.4	7.5	1.81	1.9	HiSeq	90	20	9440845	1699352100	1663405033	77361	51918	34157	25167	19404	15405	12347	9979	8198	6790	25443	17761	8990	5763	3999	3058	2368	1781	1408	6790
Typha angustifolia	Typhaceae	leaf	Chase M.	6	38.3	850	0.9	4.5	2.12	2.37	HiSeq	90	20	9176868	1651836240	1615235793	70495	46143	29249	20777	15552	12062	9461	7621	6197	5048	24352	16894	8472	5225	3490	2601	1840	1424	1149	5048
Typha latifolia	Typhaceae	mixed	Soltis D.	5	171	3420	0.4	6	2.07	2.32	HiSeq	90	30	14873672	2677260960	2625519321	83021	52245	32179	22061	15750	11659	8741	6540	4918	3717	30776	20066	10118	6311	4091	2918	2201	1622	1201	3717
Ulmus alata alata	Ulmaceae	leaf	Soltis D., Miles N.	5	107	2140	1.2	6.3	2.06	1.85	HiSeq	90	40	8860061	1594810980	1531176231	53688	34793	22983	16842	12888	10096	8056	6489	5245	4259	18895	11810	6141	3954	2792	2040	1567	1244	986	4259
Hormidiella sp.	Ulotrichaceae	cells	Melkonian M.	10	49.2	410	1	8.4			HiSeq	90	30	10096502	1817370360	1614452615	42791	28203	19044	14315	11305	9197	7605	6435	5476	4723	14588	9159	4729	3010	2108	1592	1170	959	753	4723
Hormidiella sp.	Ulotrichaceae	cells	Melkonian M.	10	39.6	330	0.9	8.4
Boehmeria nivea	Urticaceae	mixed	Deyholos M.	8	54.1	1424	1.5	5.8			GA IIx	74		5571079	824519692	601816992	58324	33134	22565	17367	13998	11759	10066	8667	7537	6572	25190	10569	5198	3369	2239	1693	1399	1130	965	6572
Myriocarpa stipitata	Urticaceae	leaf (Y)	Soltis D.	4	40.6	1015	0.5	2.9	2.11	2.35
Lantana camara	Verbenaceae	mixed	Soltis D., Miles N.	5	284.4	6320	0.5	5.5	1.95	1.39	HiSeq	90	40	8889857	1600174260	1521040519	117015	56183	30188	18872	12545	8625	6112	4353	3032	2071	60832	25995	11316	6327	3920	2513	1759	1321	961	2071
Verbena hastata	Verbenaceae	mixed	Deyholos M.	8	16	840	1	6.7
Verbena hastata	Verbenaceae	mixed	Deyholos M.	8	27.7	954	1.2	7.8			HiSeq	90	20	12361840	2225131200	2185649899	82000	52992	35437	26302	20483	16427	13535	11349	9559	8130	29008	17555	9135	5819	4056	2892	2186	1790	1429	8130
Viola tricolor	Violaceae	mixed	Soltis D.	5	5.49	122	0	2.5	2.1	0.41
Cissus quadrandularis	Vitaceae	leaf	Chase M.	6	18.6	530	1.1	5.9	2.14	2.18	HiSeq	90	18.6	11286880	2031638400	1988696192	92847	48105	27323	17969	12581	9227	6960	5302	4075	3086	44742	20782	9354	5388	3354	2267	1658	1227	989	3086
Cissus rotundifolia	Vitaceae	leaf	Soltis D., Miles N., Chase M.	4	94	2350	0.8	4.9	2.07	2.13
Tetrastigma obtectum	Vitaceae	leaf	Chase M.	6	18.6	531	1	7.4	1.97	0.82	HiSeq	90	18.6	10008615	1801550700	1759772417	94718	53544	26684	15258	9275	5850	3696	2403	1551	1019	41174	26860	11426	5983	3425	2154	1293	852	532	1019
Tetrastigma voinierianum	Vitaceae	leaf (Y)	Soltis D.	4	0	0	0		1.53	0.47
Tetrastigma voinierianum	Vitaceae	leaf (Y)	Soltis D.	5	17.36	496	1.5	6.6	2.14	0.68
Tetrastigma voinierianum	Vitaceae	leaf (Y)	Soltis D.	5	13.05	261	1.5	7.7
Tetrastigma voinierianum*	Vitaceae	leaf	Soltis D.		20	341.997	1.5	7.15			HiSeq	90	20	10906640	1963195200	1893127728	92764	53855	32408	22637	16977	13193	10601	8657	7154	5926	38909	21447	9771	5660	3784	2592	1944	1503	1228	5926
Drimys winteri	Winteraceae	leaf	Soltis D.	5	23.85	530	1.3	7	2.01	2.34	HiSeq	90	22	20651790	3717322200	3614893073	165398	78753	42367	25465	16295	10917	7672	5510	4073	3039	86645	36386	16902	9170	5378	3245	2162	1437	1034	3039
Cystopteris fragilis	Woodsiaceae	leaf	Stewart N.	5	20	501	1.4	8.1	1.5	0.49
Aloe vera	Xanthorrhoeaceae	leaf	Pires C.	5	13.1	262	1.5	6.7	1.96	2.62	GA IIx	74	11.79	16218326	2400312248	2300258373	62362	36933	25615	19820	16074	13471	11563	9987	8774	7781	25429	11318	5795	3746	2603	1908	1576	1213	993	7781
Aloe vera	Xanthorrhoeaceae	leaf	Pires C.	5	1.76	18	1.1	6.4	1.94	0.49
Aloe vera	Xanthorrhoeaceae	leaf	Pires C.	5	0.76	8	1.1	6.6
Hemerocallis sp.	Xanthorrhoeaceae	leaf	Pires C.	5	197.4	1880	1.6	8.7	2.06	2.17	HiSeq	90	40	8839243	1591063740	1535003715	168623	74472	36910	21156	13165	8677	5991	4204	3010	2167	94151	37562	15754	7991	4488	2686	1787	1194	843	2167
Johnsonia pubescens	Xanthorrhoeaceae	flower	Smithson A.		25.68	642	1.7	6.3			HiSeq	90	20	15177704	2731986720	2664902141	178832	79002	38766	22417	14210	9557	6622	4790	3512	2678	99830	40236	16349	8207	4653	2935	1832	1278	834	2678
Phormium tenax	Xanthorrhoeaceae	leaf	Pires C.	6	71.4	238	0.9	6	2.15	2.11	GA IIx	74	30	16664152	2466294496	2369725692	122830	59056	32719	20531	13957	9895	7302	5505	4204	3222	63774	26337	12188	6574	4062	2593	1797	1301	982	3222
Xeronema callistemon	Xeronemataceae	leaf	Pires C.	5	15.76	152	1.9	7.5	1.56	1.05
Xeronema callistemon	Xeronemataceae	leaf	Pires C.		9.68	242	2	7.6
Xeronema callistemon*	Xeronemataceae	leaf	Pires C.		24.4	335.119	1.92049	7.52049			GA IIx	74	24.4	14584538	2158511624	2060345358	63974	39437	26955	20249	15757	12740	10486	8748	7391	6305	24537	12482	6706	4492	3017	2254	1738	1357	1086	6305
Curcuma longa	Zingiberaceae	leaf (Y)	Soltis D.	6	8.6	192	1.1	3.8	2.06	1.76
Zingiber officinale	Zingiberaceae	leaf	Chase M.	3	3	87	2.6	9.2	2.08	2.25
Zingiber officinale	Zingiberaceae	leaf (Y)	Chen T.		78.1	1420	1.1	6.6			HiSeq	90	20	8584917	1545285060	1460720482	125139	67973	38244	24673	16829	11981	8805	6713	5089	3884	57166	29729	13571	7844	4848	3176	2092	1624	1205	3884
Mougeotia sp.	Zygnemataceae	cells	Melkonian M.	11	13.24	331	2	8.4
Mougeotia sp.	Zygnemataceae	cells	Melkonian M.	11	40.8	510	1.9	8.4			HiSeq	90	30	13100320	2358057600	2007300945	41572	24267	16813	12864	10104	8136	6691	5542	4615	3881	17305	7454	3949	2760	1968	1445	1149	927	734	3881
Planotaenium ohtanii	Zygnemataceae	cells	Melkonian M.	10							GA IIx	74	20	8352526	1236173848	1179771413	30639	21267	16564	13855	11929	10552	9520	8626	7906	7283	9372	4703	2709	1926	1377	1032	894	720	623	7283
Spirogyra sp.	Zygnemataceae	cells	Melkonian M.	18	10.05	150	1.9	8.3			GA IIx	74		8325926	1232237048	946724348	26106	16234	11135	8420	6761	5601	4677	3965	3364	2861	9872	5099	2715	1659	1160	924	712	601	503	2861
Spirogyra sp.	Zygnemataceae	cells	Melkonian M.	18	10.26	90	2.1	8.2
Spirogyra sp.	Zygnemataceae	cells	Melkonian M.	18	2.58	86	1.5	8.2
Zygnema sp.	Zygnemataceae	cells	Melkonian M.	11	17.94	276	1.2	8.2
Zygnema sp.	Zygnemataceae	cells	Melkonian M.	11	12.58	148	1.1	8
Zygnema sp.	Zygnemataceae	cells	Melkonian M.	11	25.92	540	2	7.9
Zygnema sp.	Zygnemataceae	cells	Melkonian M.	11	19.44	486	1.5	7.7
Zygnema sp.	Zygnemataceae	cells	Melkonian M.	11	13.1	262	1.2	8.3
Zygnema sp.	Zygnemataceae	cells	Melkonian M.	11	9.1	182	1.1	8.3
Zygnema sp.*	Zygnemataceae	cells	Melkonian M.	11	10	219.154	1.17	8.14			HiSeq	90	10	8557265	1540307700	1492257796	130718	68602	37694	23205	15169	10474	7394	5349	3980	2954	62116	30908	14489	8036	4695	3080	2045	1369	1026	2954
Bulnesea arborea	Zygophyllaceae	leaf	Soltis D.	8	54.45	1210	0	2.2	2.11	2.23
Bulnesea arborea	Zygophyllaceae	leaf	Soltis D.	6	44.25	885	1	2.6	2.13	2.27
Guaiacum officinale	Zygophyllaceae	mixed	Stevenson D.	5	231.8	5150	0.1	2.2	1.73	1.7
Larrea tridentata	Zygophyllaceae	mixed	Deyholos M.	8	52.1	1371	0	6.8			GA IIx	75		7923009	1188451350	995638167	65080	35127	23284	17367	13685	11081	9213	7732	6503	5540	29953	11843	5917	3682	2604	1868	1481	1229	963	5540
Tribulus eichlerianus	Zygophyllaceae	leaf (M)	Covshoff S.	12	55.62	2060	1.2	5.8	2.15		HiSeq	87.5	30	10482593	1834453775	1785231999	84630	42405	24833	17066	12575	9728	7799	6296	5110	4166	42225	17572	7767	4491	2847	1929	1503	1186	944	4166
Unidentified alga sp.		cells	Melkonian M.	11	67.95	1359	1.6	5.9			HiSeq	90	30	11989432	2158097760	1769699727	15852	10793	8242	6836	5844	5100	4549	4149	3758	3384	5059	2551	1406	992	744	551	400	391	374	3384
Unidentified alga sp.		cells	Melkonian M.	11	60.6	1212	1.5	5.9
